# Supplementary material for: Differences in gait parameters between children with achondroplasia and an age-matched control group of typically developed children in the age range of 6 to 12 years
Source: PLoS One. 2025 Jun 18;20(6):e0326184. doi: 10.1371/journal.pone.0326184 (PMC12176110; doi:10.1371/journal.pone.0326184)
Supplement: S1 Table — Treatment Duration of ACH [file pone.0326184.s001.xlsx]

## Sheet: Tabelle1
Treatment	Height (cm)	Weight (kg)
2.05 years	121.4	38.8
2.62 years	108.5	26.9
2.36 years	115.5	31.6
2.03 years	114.3	32.2
5.46 years	109.2	22.4
2.48 years	109.6	28.8
2.24 years	109.2	30.6
2.19 years	115.4	33.4
2.04 years	114	47.2
2.42 years	113.5	23.7
1.27 years	100.8	22.7
1.25 years	121	29.2
1.83 years	97.4	19.5
0.79 years	107.8	23.5
2.32 years	100.9	21.67
