# Supplementary material for: Differences in gait parameters between children with achondroplasia and an age-matched control group of typically developed children in the age range of 6 to 12 years
Source: PLoS One. 2025 Jun 18;20(6):e0326184. doi: 10.1371/journal.pone.0326184 (PMC12176110; doi:10.1371/journal.pone.0326184)
Supplement: S2 Data — Detailed Anthropometric and Gait Parameters (Averaged) of Study Participants [file pone.0326184.s002.xlsx]

## Sheet: SpatioTemporal_Parameters
Group	Cadence	Walking Speed	Stride Time	Step Time	StandPhase	Swing Phase	Normalized Step Length	Normalized Cadence	Normalized Walking Speed	Stride Length	Step Length	Normalized Stride Length		Group
1	145.89	1.375	0.825	0.41	57.555	42.445	0.93868	0.332447	0.532046	113	56.5	1.91525		1	Control
1	189.65	1.685	0.64	0.315	56.4	43.6	0.867769	0.380777	0.562352	107	52.5	1.7686		2	Achondroplasia
1	150.655	1.37	0.8	0.4	58.74	41.26	0.779443	0.337832	0.492805	109	54	1.61724
1	138.58	1.4	0.865	0.43	57.855	42.145	0.830683	0.38747	0.534368	121	60	1.67506
1	132.515	1.14	0.91	0.455	60.155	39.845	0.820841	0.370971	0.564934	102.5	52	1.61799
1	114.235	0.955	1.07	0.535	61.085	38.915	0.671973	0.321104	0.373814	102.5	50.5	1.36394
1	121.565	1.265	0.985	0.49	59.37	40.63	0.811541	0.341057	0.467556	124.5	62	1.62959
1	116.06	1.12	1.035	0.515	55.855	44.145	0.704027	0.336283	0.392173	116	58	1.40798
1	143.17	1.42	0.84	0.41	58.61	41.39	0.76377	0.415309	0.5485	119	59	1.54048
1	132.18	1.5	0.905	0.45	56.63	43.37	0.903016	0.368474	0.55188	136.5	68	1.81275
1	135.815	1.515	0.885	0.445	56.65	43.35	0.860752	0.36263	0.554978	134	62	1.86117
1	128.46	1.27	0.93	0.47	57.565	42.435	0.788067	0.351919	0.448278	118.5	59.5	1.56962
1	123.04	1.05	0.98	0.48	59.845	40.155	0.707852	0.325589	0.374259	102	51	1.41568
1	97.66	0.77	1.23	0.615	60.39	39.61	0.578447	0.281589	0.27805	94	47	1.15692
1	111	1.095	1.085	0.535	61.02	38.98	0.72	0.326019	0.39391	118.5	59.5	1.43
2	164.07	1.045	0.73	0.365	58.495	41.505	0.987179	0.327135	0.534256	76.5	38.5	1.96154
2	160.77	1.275	0.745	0.375	59.705	40.295	0.959596	0.352086	0.593468	95.5	47.5	1.92929
2	129.91	0.67	0.925	0.475	61.83	38.17	0.78481	0.257518	0.344557	62	31	1.56962
2	178.515	1.315	0.67	0.335	59.045	40.955	1.01497	0.373524	0.640673	88.5	44	2.04154
2	121.555	0.795	0.99	0.495	61.095	38.905	0.937002	0.250306	0.393586	78.5	39	1.88759
2	137.84	1.14	0.87	0.44	60.995	39.005	1.04604	0.30282	0.529014	99	49.5	2.0915
2	138.005	0.76	0.87	0.435	62.705	37.295	0.68115	0.310918	0.343898	66	33	1.32584
2	129.78	1.04	0.925	0.46	59.93	40.07	1.02955	0.283002	0.4862	96.5	48	2.0693
2	143.17	0.925	0.84	0.415	61.315	38.685	0.901745	0.300616	0.449076	77	39	1.78037
2	148.94	0.93	0.81	0.405	60.885	39.115	0.826697	0.320393	0.440716	75	37.5	1.65238
2	146.725	1.095	0.82	0.41	60.245	39.755	1.01802	0.311443	0.525857	89.5	45	2.02488
2	140.77	0.855	0.86	0.425	62.9	37.1	0.781289	0.307286	0.399332	72.5	36.5	1.55166
2	129.985	0.89	0.92	0.46	60.82	39.18	0.875981	0.283899	0.415425	82	41	1.75278
2	147.015	1.19	0.815	0.405	59.18	40.82	1.00095	0.3267	0.545999	97	48.5	2.00362
2	135.07	0.855	0.82	0.41	60.865	39.135	0.848485	0.313345	0.375737	75.5	37.5	1.70813

## Sheet: Anthropometric_Parameters
	Height	Weight	StaSit	FL both	SittingHeight	BMI	BMI - SDS		Group
1	121.1	22.7	0.54	0.3159	65	15.47	-0.31		1	Control
1	121.5	23.6	0.57	0.3315	69	15.98	0.04		2	Achondroplasia
1	140.6	31.9	0.53	0.3254	74.5	16.13	-0.01
1	131	25.2	0.53	0.2768	69	14.68	-0.6
1	127.3	27.6	0.55	0.3295	69.5	17.03	0.8		FL	Foot Leg Ratio
1	138.5	31	0.5	0.28	69	16.6	-0.43		StaSit	Standing Sitting Ratio
1	142.3	32.2	0.52	0.325	74.6	15.91	-0.46
1	149.5	51.9	0.5	0.3	74.5	23.22	1.64
1	148.4	37.56	0.53	0.31	78	17.06	-0.05
1	144.3	32.2	0.51	0.325	73.5	15.46	-0.84
1	140	32.2	0.51	0.33	71	16.42	-0.1
1	148.1	39.3	0.54	0.32	79.5	17.92	0.33
1	139.7	31.1	0.52	0.325	72.5	15.93	-0.75
1	154.3	43.8	0.52	0.315	79.5	18.39	0.19
1	157	39.53	0.52	0.3	82	16.03	-1.6
2	102	22.4	0.66	0.41	67	21.54	0.52
2	120.8	29.8	0.65	0.39	78.5	20.43	-0.3
2	104.8	21.9	0.65	0.445	62	19.93	-0.54
2	107.3	23.4	0.65	0.4	69.8	20.32	-0.17
2	100.3	21.8	0.67	0.42	72.3	21.67	0.39
2	121.5	38.8	0.69	0.395	73.5	26.21	1.42
2	107.5	26.9	0.66	0.45	83	23.28	0.84
2	114.2	31.8	0.66	0.405	69.2	24.38	0.89
2	112.8	32.5	0.64	0.355	74	25.55	1.5
2	110.2	23	0.66	0.39	72	18.93	-1.44
2	109	28.7	0.66	0.435	75.9	24.15	0.33
2	127	43	0.68	0.41	73.5	26.67	0.44
2	115.7	33.4	0.64	0.39	76.8	24.87	0.6
2	114.4	47.7	0.64	0.445	75.5	36.45	2.85
2	113.8	23.7	0.61	0.405	85	18.3	-2.11

## Sheet: Knee_Sagittal_Kinematic
Group		1	1.14	2.48343	3.84545	6.11818	8.39859	10.8632	13.2839	15.0163	16.686	17.6355	18.5516	19.1678	19.7633	20.2078	20.607	20.7282	20.7896	20.5371	20.2464	19.7817	19.3241	18.8948	18.5056	18.2581	18.0433	17.9322	17.8211	17.71	17.5664	17.3391	17.0739	16.7204	16.3539	15.96	15.5798	15.2263	14.9036	14.636	14.3894	14.1773	13.9813	13.8096	13.6676	13.5666	13.5478	13.6336	13.8542
1	Achondroplasia	1	23.2	22.7707	22.3822	23.9933	25.603	27.1788	28.7339	29.9663	31.1392	31.6291	32.0559	31.9144	31.7579	31.4902	31.2162	30.903	30.5244	29.8022	29.0382	28.0836	27.1321	26.1927	25.2967	24.5542	23.8688	23.3637	22.86	22.36	21.8162	21.1596	20.4424	19.5838	18.7349	17.9067	17.2535	16.9404	16.7073	16.6164	16.4525	16.1697	15.8	15.3	14.8785	14.5654	14.51	14.7827	15.318
2	Control	1	-6.95	-6.68737	-6.37545	-3.64818	-0.954646	0.929192	2.75	3.58333	4.41101	5.17364	5.88525	6.13778	6.28909	5.69818	5.10586	4.50485	3.92242	3.43758	3.03455	3.00424	3.03152	3.28909	3.46333	3.34212	3.13606	2.66131	2.18919	1.72455	1.31505	1.04737	0.772121	0.479192	0.205657	-0.0266667	-0.231515	-0.38303	-0.501818	-0.562424	-0.607677	-0.627879	-0.646061	-0.661212	-0.676364	-0.691515	-0.706667	-0.721818	-0.685859
		1	-2.9	-1.28384	0.349798	2.8397	5.34737	8.28172	11.1821	13.5508	15.8249	17.0118	18.0957	18.2522	18.3524	18.0393	17.7057	17.2461	16.759	16.1277	15.4591	14.6207	13.7692	12.8652	11.9989	11.2666	10.6045	10.1652	9.76515	9.47727	9.16253	8.77869	8.33424	7.74838	7.12374	6.41667	5.72505	5.06343	4.46364	3.97374	3.54141	3.20303	2.90303	2.66061	2.45636	2.30485	2.24667	2.30727	2.55838
		1	-9.55	-9.42374	-9.21576	-5.00364	-0.811111	2.91111	6.41848	6.5599	6.54495	4.73182	3.05051	2.55556	2.27576	3.57374	4.86323	6.10061	7.08101	6.71232	6.14455	4.6698	3.23949	1.98697	0.927778	0.55404	0.284545	0.345152	0.367677	0.281818	0.157778	-0.0644444	-0.254848	-0.37101	-0.403131	-0.256667	-0.0380808	0.320505	0.760909	1.34677	1.9096	2.43485	2.81869	2.9904	3.05606	2.97525	2.89222	2.80636	2.86455
		1	-4.92	-5.41495	-5.81717	-1.67576	2.39152	4.67939	6.7997	6.29465	5.89263	6.67545	7.59869	9.78556	11.8215	12.7508	13.5549	13.5903	13.5715	13.2685	12.8245	11.7387	10.6478	9.53667	8.59333	8.24485	8.06485	8.41838	8.83232	9.41818	9.97576	10.4606	10.8636	11.0758	11.2426	11.3133	11.4304	11.6375	11.9282	12.3676	12.9068	13.6088	14.2704	14.8714	15.3282	15.5858	15.6411	15.4391	15.0744
		1	-1.37	-2.12253	-2.8099	-0.304848	2.26424	6.3703	10.35	12.35	14.2235	14.6427	14.9872	14.6589	14.2755	13.4876	12.7697	12.4818	12.2069	11.9998	11.7355	11.2102	10.6627	10.0264	9.44667	9.06788	8.7897	8.8301	8.90202	9.06364	9.17576	9.16061	9.07424	8.82172	8.4803	7.95	7.41798	6.88263	6.42364	6.1004	5.91727	5.96273	6.11727	6.43545	6.78121	7.16505	7.52444	7.85273	8.12758
		1	-6.69	-6.56879	-6.39384	-3.58576	-0.76697	2.30879	5.17879	4.82525	4.61152	6.00545	7.38121	8.59333	9.63394	9.41677	9.04051	7.68697	6.43525	5.71808	5.18273	5.47566	5.70192	5.66152	5.54444	5.15556	4.76424	4.36525	3.99646	3.71364	3.57505	3.80737	4.08667	4.47556	4.7998	4.98667	5.03444	4.81222	4.54818	4.2098	3.76394	3.14273	2.59828	2.16899	1.96667	2.07778	2.52667	3.40545	4.52586
		1	27.36	27.1731	27.0317	29.1176	31.2612	34.7915	38.2212	40.0747	41.7772	41.7418	41.7055	41.66	41.5903	41.3428	41.0727	40.6636	40.3046	40.2087	40.1045	39.9631	39.751	39.2561	38.7478	38.1922	37.6815	37.3128	36.9862	36.7791	36.5452	36.2421	35.8982	35.4588	35.0356	34.6467	34.3368	34.1802	34.0455	33.9495	33.8363	33.6948	33.4403	33.0161	32.5558	32.0457	31.6044	31.2509	31.218
		1	-3.7	-4.24545	-4.75667	-3.59	-2.31788	1.48515	5.14758	6.60717	7.96657	8.17364	8.34535	8.19889	8.04576	7.84374	7.61414	7.21515	6.73293	5.81374	4.89455	3.97535	3.19253	2.95515	2.75556	2.6899	2.52727	2.05758	1.53273	0.850909	0.229899	-0.234747	-0.603939	-0.750404	-0.856465	-0.876667	-0.869394	-0.808788	-0.755455	-0.715051	-0.751414	-0.91303	-1.14535	-1.48374	-1.81152	-2.12465	-2.26667	-2.19091	-1.83869
		1	26.08	25.2972	24.5885	27.5127	30.4519	33.7499	36.8936	37.6209	38.2633	37.93	37.5962	37.2578	36.9733	37.0844	37.2521	37.7673	38.2145	38.3055	38.27	37.6589	37.0205	36.273	35.5267	34.7842	34.0794	33.4935	33.014	32.8373	32.7595	32.9363	33.1585	33.4868	33.7924	34.05	34.2646	34.396	34.4636	34.4182	34.3555	34.2645	34.1696	34.0686	33.9336	33.7518	33.5589	33.3518	33.1238
		1	-1.83	-5.32495	-8.74657	-8.57485	-8.27687	-4.94859	-1.68273	0.605152	2.71364	2.75909	2.69899	1.68889	0.670303	-0.410505	-1.35556	-1.46667	-1.52444	-1.30222	-1.07273	-0.810101	-0.512121	-0.0727273	0.327778	0.590404	0.817879	0.93404	1.02657	1.05182	1.01202	0.804949	0.484242	-0.101616	-0.690707	-1.28667	-1.74354	-1.9304	-2.03182	-1.98131	-1.96343	-1.99879	-2.03616	-2.07657	-2.06394	-1.97808	-1.78778	-1.46455	-1.00889
		1	13.86	15.4206	17.0191	20.4736	23.9377	27.6296	31.1691	32.3206	33.3909	33.5273	33.5864	32.95	32.3112	31.6546	31.0066	30.4106	29.8494	29.4706	29.1236	28.9216	28.6974	28.3842	27.9967	27.3452	26.6609	25.873	25.1849	24.7809	24.4617	24.3607	24.2052	23.9223	23.6007	23.1967	22.8596	22.6525	22.5309	22.5612	22.5954	22.6358	22.6499	22.6246	22.6121	22.6172	22.6733	22.7945	22.9994
		1	24.45	25.9146	27.4156	30.6933	33.9871	37.6638	41.2379	43.2025	44.9591	44.3227	43.7303	43.5333	43.3927	43.6655	43.8385	43.3991	42.9177	42.2157	41.4918	40.6686	39.7575	38.4948	37.1678	35.6122	34.0833	32.6389	31.2824	30.1764	29.1721	28.4297	27.7812	27.3519	26.9453	26.5867	26.2367	25.9033	25.5736	25.2504	24.8869	24.4576	24.0646	23.7263	23.5767	23.6878	23.9322	24.3464	24.8348
		1	-15.11	-14.2918	-13.4615	-12.0373	-10.511	-6.53626	-2.63515	0.112323	2.65414	2.83091	2.79051	0.795556	-1.17333	-2.95111	-4.53515	-4.92909	-5.13071	-4.32263	-3.49636	-2.58727	-1.81758	-1.60545	-1.50222	-1.78505	-2.08364	-2.43212	-2.68737	-2.67727	-2.58091	-2.26273	-1.93242	-1.57384	-1.27182	-1.09	-0.997475	-1.07828	-1.21909	-1.46657	-1.70636	-1.93364	-2.13263	-2.28919	-2.45848	-2.64535	-2.83889	-3.04091	-3.14768
		2	23.9	26.1576	28.4375	31.8112	35.1151	36.7413	38.3124	39.0195	39.6987	40.0573	40.3583	40.1411	39.8597	39.1072	38.3249	37.3603	36.39	35.39	34.3973	33.4377	32.4437	31.3124	30.1467	28.8588	27.56	26.2267	24.9196	23.6873	22.4804	21.339	20.2052	19.089	17.9906	16.93	15.9261	15.0321	14.2291	13.5877	13.0441	12.6603	12.432	12.4371	12.6139	13.0281	13.5822	14.3145	15.1886
		2	6.48	7.61131	8.79374	12.4806	16.0863	17.7428	19.263	18.6469	18.1697	19.2909	20.3848	21.2333	21.9576	21.7707	21.5343	20.9939	20.4018	19.5382	18.6691	17.7752	16.9065	16.1388	15.4078	14.8068	14.2179	13.6674	13.0972	12.4709	11.8673	11.3218	10.8158	10.4016	10.0586	9.86667	9.73485	9.7197	9.73909	9.8199	9.91606	10.0373	10.1888	10.3858	10.6442	10.9877	11.44	12.0309	12.7589
		2	12.35	13.7692	15.2412	19.3018	23.2675	24.9543	26.5106	26.0207	25.614	26.1645	26.7317	27.4489	28.0558	27.8537	27.5513	26.6321	25.7016	24.7117	23.7673	23.0299	22.2743	21.4461	20.5656	19.4999	18.4052	17.2183	16.0669	15.0164	14.0578	13.3356	12.7361	12.4229	12.1405	11.9233	11.7199	11.5431	11.3973	11.3064	11.2999	11.4312	11.6454	11.9837	12.4176	12.9832	13.6622	14.4855	15.5224
		2	4.89	7.34455	9.80636	12.6245	15.4304	17.9405	20.4018	22.0988	23.736	24.6855	25.5506	25.6567	25.6767	25.0656	24.3929	23.3424	22.2564	20.9836	19.6973	18.3488	16.9862	15.567	14.1333	12.6485	11.1527	9.62242	8.11707	6.68273	5.31061	4.09848	2.96061	1.99596	1.10727	0.38	-0.256263	-0.715859	-1.07182	-1.24354	-1.3001	-1.16879	-0.928384	-0.524343	-0.0290909	0.592121	1.29111	2.08909	3.00323
		2	19.74	21.0986	22.4863	25.2994	28.0743	29.9329	31.6827	31.7282	31.7393	31.3555	31.0055	30.96	30.8679	30.4335	29.9108	28.8452	27.7528	26.5205	25.3336	24.3538	23.4054	22.5821	21.7667	20.9788	20.1606	19.2465	18.2811	17.17	16.0702	14.9995	13.9364	12.8909	11.8794	10.94	10.0401	9.21687	8.46273	7.83141	7.33636	7.06364	6.93838	7.03434	7.25758	7.65657	8.18	8.86182	9.68768
		2	7.08	8.06485	9.0804	11.6006	14.0818	15.6273	17.0367	16.3144	15.6532	15.6936	15.7628	16.0911	16.3242	15.8596	15.3235	14.3488	13.4153	12.6981	12.0291	11.5796	11.1705	10.923	10.66	10.3418	10.0139	9.65535	9.2902	8.90636	8.51828	8.11929	7.70364	7.24909	6.78485	6.3	5.81172	5.31677	4.82	4.32	3.85646	3.45242	3.17566	3.0898	3.16303	3.45596	3.93111	4.63818	5.47071
		2	11.51	13.8635	16.2127	18.3491	20.4331	21.2614	22.073	22.6235	23.1914	23.9591	24.6758	24.9333	25.1158	24.7471	24.3317	23.6297	22.9018	22.0382	21.1718	20.293	19.4203	18.5718	17.7056	16.7763	15.8361	14.8613	13.926	13.1027	12.3262	11.6696	11.0236	10.4024	9.7796	9.15333	8.54596	7.97525	7.44091	6.97121	6.57636	6.30364	6.1602	6.21071	6.39697	6.77071	7.27778	7.95455	8.76606
		2	15.6	16.9333	18.2758	20.0636	21.8768	24.296	26.6355	27.7264	28.6746	27.9827	27.2676	26.3433	25.5227	25.4621	25.4446	25.6921	25.8523	25.5543	25.1573	24.3088	23.4209	22.3755	21.3278	20.2722	19.2324	18.2425	17.313	16.5555	15.8389	15.2278	14.603	13.9465	13.2834	12.6067	11.9436	11.3073	10.7218	10.2269	9.81061	9.52273	9.37222	9.42778	9.61273	9.97636	10.4378	11.0236	11.7512
		2	12.39	12.991	13.6112	15.1718	16.749	18.7237	20.66	21.9933	23.2693	23.8855	24.4668	24.7344	24.9258	24.5571	24.0668	22.8294	21.5387	19.968	18.4618	17.2497	16.1507	15.5042	14.9067	14.4824	13.9976	13.3208	12.5364	11.4455	10.2768	8.90808	7.50758	6.03283	4.6696	3.54333	2.58879	1.96758	1.47182	1.19909	1.03	1.03	1.13101	1.38354	1.81	2.47667	3.37444	4.56636	6.0301
		2	12.01	12.7979	13.5891	14.5436	15.4893	16.2216	16.9403	17.4454	17.9686	18.7009	19.4236	20.06	20.6103	20.5295	20.344	19.5158	18.6382	17.5018	16.3936	15.4138	14.4977	13.8361	13.2056	12.6854	12.153	11.5823	11.0077	10.4218	9.86848	9.39879	8.98212	8.68919	8.44636	8.31	8.22	8.22	8.28	8.44667	8.70929	9.12848	9.68303	10.4406	11.3679	12.5295	13.8711	15.4418	17.1821
		2	18.39	20.4153	22.4682	25.8773	29.2276	31.167	32.9973	33.1185	33.2837	33.9555	34.5469	34.4156	34.1661	33.0499	31.856	30.1842	28.5069	26.7998	25.1427	23.7134	22.3054	20.9821	19.6667	18.3788	17.1333	16.0222	15.028	14.3664	13.8179	13.5603	13.3861	13.4063	13.462	13.5933	13.7349	13.8966	14.0636	14.2404	14.4037	14.5452	14.6946	14.8563	15.0858	15.409	15.9433	16.7464	17.8328
		2	12.77	14.5377	16.3311	19.3867	22.3851	24.0113	25.5512	25.7381	25.9342	26.2373	26.5418	26.86	27.1376	27.1174	27.0781	26.9215	26.7351	26.3916	26.0282	25.5736	25.0454	24.2221	23.3544	22.3292	21.3597	20.5668	19.8316	19.2609	18.7199	18.2553	17.8148	17.431	17.0924	16.85	16.6642	16.5885	16.5455	16.5606	16.6257	16.7721	16.9994	17.3479	17.7897	18.3604	18.9956	19.7127	20.4833
		2	9.13	10.2967	11.469	12.9185	14.3797	16.1221	17.8306	19.0074	20.1344	20.69	21.2137	21.4511	21.6745	21.7958	21.8993	21.8942	21.848	21.5854	21.2855	20.8158	20.337	19.8218	19.3111	18.8162	18.3188	17.8137	17.3061	16.7909	16.2701	15.7347	15.1873	14.6115	14.039	13.4733	12.8957	12.2946	11.6991	11.1132	10.5888	10.1645	9.84333	9.67667	9.66697	9.87404	10.2544	10.8555	11.5726
		2	9.45	9.06616	8.71141	9.78212	10.8403	11.5979	12.287	11.9031	11.5346	11.3427	11.1973	11.47	11.6718	11.3536	10.9959	10.3948	9.84717	9.57949	9.36364	9.38384	9.40404	9.42424	9.44	9.44	9.42788	9.37737	9.34525	9.36545	9.39131	9.43172	9.45848	9.45343	9.43061	9.37	9.3197	9.28939	9.29727	9.37303	9.49869	9.70576	9.94111	10.2189	10.573	11.0326	11.5811	12.2427	13.0228
		2	13.87	15.0922	16.3364	18.6545	20.9392	22.419	23.8558	24.6184	25.3996	26.3945	27.3142	27.5567	27.7112	27.2213	26.7406	26.3164	25.9188	25.6612	25.3827	25.009	24.5908	23.9948	23.3922	22.766	22.1397	21.5134	20.9016	20.3309	19.7574	19.1766	18.5988	18.0281	17.4719	16.9467	16.4386	15.9638	15.5182	15.1242	14.7744	14.4967	14.2795	14.1532	14.1203	14.2163	14.4656	14.91	15.4962
[truncated: 53 more columns]

## Sheet: Knee_Frontal_Kinematic
Group		1	3.1	2.94848	2.79869	2.73303	2.69263	3.25828	3.85788	4.98919	6.09667	6.93	7.67747	7.65222	7.55	6.88333	6.20677	5.46939	4.78455	4.37545	4.03	3.97444	3.94717	4.03303	4.09556	4.07535	4.00788	3.79071	3.54333	3.21	2.88374	2.57566	2.30394	2.11707	1.96737	1.89667	1.8397	1.80939	1.78091	1.75566	1.72657	1.69121	1.65788	1.62758	1.60576	1.59566	1.59222	1.59727	1.60697
1	Achondroplasia	1	0.63	1.49869	2.37071	3.40606	4.45556	5.84444	7.17333	7.56222	7.90384	7.70182	7.48263	7.10889	6.68364	5.88061	5.10303	4.48182	3.96566	4.00101	4.09364	4.44717	4.78859	5.08152	5.30222	5.26687	5.16485	4.85172	4.51889	4.13	3.79485	3.59788	3.49636	3.61758	3.77758	4.02	4.20232	4.26798	4.30818	4.30313	4.35758	4.50909	4.70101	4.95354	5.21242	5.4801	5.68778	5.81909	5.93414
2	Control	1	-1.74	-1.7198	-1.69667	-1.53	-1.36919	-1.34899	-1.32242	-1.19616	-1.08606	-1.16182	-1.24919	-1.44111	-1.61182	-1.62697	-1.63929	-1.63424	-1.62596	-1.60071	-1.59818	-1.69919	-1.81737	-2.00424	-2.19111	-2.37798	-2.53939	-2.6202	-2.67081	-2.63545	-2.61707	-2.64232	-2.65848	-2.65343	-2.65485	-2.67	-2.6697	-2.63939	-2.60909	-2.57879	-2.55616	-2.54606	-2.56828	-2.63899	-2.72667	-2.83778	-2.91556	-2.95091	-2.98162
		1	2.76	2.18929	1.62131	1.18697	0.760303	0.517879	0.289091	0.273939	0.27697	0.489091	0.698687	0.885556	1.03727	0.931212	0.791919	0.448485	0.114747	-0.168081	-0.407273	-0.447677	-0.450707	-0.304242	-0.15	0.0318182	0.197879	0.31404	0.410505	0.450909	0.485657	0.505859	0.535152	0.585657	0.649091	0.74	0.839495	0.955657	1.07727	1.20859	1.3399	1.47121	1.59444	1.70556	1.7997	1.8704	1.91444	1.92455	1.90444
		1	-2.95	-3.17222	-3.38071	-2.91606	-2.45687	-2.12859	-1.78576	-1.21505	-0.661717	-0.308182	0.0190909	0.11	0.157879	-0.109798	-0.392323	-0.766061	-1.09051	-1.15616	-1.19727	-1.12657	-1.09121	-1.19727	-1.31667	-1.48333	-1.66455	-1.89182	-2.11253	-2.31455	-2.49535	-2.62162	-2.75091	-2.88727	-3.0301	-3.18667	-3.32091	-3.41182	-3.49364	-3.55929	-3.62687	-3.69758	-3.77636	-3.86727	-3.95394	-4.03475	-4.10889	-4.17455	-4.14495
		1	9.61	10.2615	10.9088	11.3482	11.8013	12.5841	13.4045	14.8136	16.1767	17.01	17.7797	17.9767	18.1112	17.788	17.4259	16.8248	16.2473	15.7927	15.4109	15.3604	15.3594	15.5564	15.7178	15.7531	15.7352	15.5483	15.3312	15.0282	14.7351	14.4674	14.227	14.0502	13.951	14.0167	14.1149	14.2766	14.4145	14.5105	14.5623	14.5421	14.4411	14.2189	13.9882	13.7458	13.5344	13.3627	13.2537
		1	-0.82	-1.61798	-2.41263	-3.04394	-3.69404	-4.79505	-5.8597	-6.35465	-6.78374	-6.45545	-6.10899	-5.59889	-5.11788	-4.8502	-4.66596	-4.99424	-5.3096	-5.55707	-5.74545	-5.66465	-5.54949	-5.29697	-5.06444	-4.90283	-4.77879	-4.77374	-4.84485	-5.13273	-5.39374	-5.58566	-5.72152	-5.72657	-5.77848	-5.93	-6.05232	-6.11798	-6.15091	-6.12566	-6.10232	-6.08212	-6.07808	-6.09828	-6.11848	-6.13869	-6.13	-6.08455	-6.0902
		1	12.42	12.1624	11.9105	11.9358	11.9739	12.3224	12.6852	13.271	13.831	14.0936	14.3169	14.1856	14.0742	14.1096	14.1407	14.1458	14.0902	13.7165	13.3345	12.9154	12.5224	12.2345	11.9478	11.6649	11.4003	11.1932	10.9914	10.8045	10.629	10.4825	10.3315	10.1699	10.0309	9.94	9.88	9.88	9.88545	9.90061	9.95606	10.0773	10.1601	10.1854	10.2191	10.2645	10.2922	10.2973	10.3163
		1	-7.72	-7.05838	-6.40586	-6.19879	-6.00465	-6.12081	-6.19576	-5.62505	-5.01434	-3.94364	-3.03556	-3.59111	-4.28364	-5.98061	-7.5998	-8.74121	-9.7501	-10.0632	-10.26	-9.92667	-9.54384	-8.96303	-8.39444	-7.86919	-7.48697	-7.55768	-7.70586	-8.07455	-8.37394	-8.49515	-8.52091	-8.32394	-8.06394	-7.67	-7.31899	-7.05131	-6.83455	-6.70828	-6.63384	-6.64394	-6.60152	-6.4803	-6.32727	-6.1303	-5.93778	-5.75091	-5.67788
		1	0.61	-0.0465657	-0.693939	-0.890909	-1.06929	-0.801616	-0.549091	-0.533939	-0.513535	-0.432727	-0.368586	-0.454444	-0.556667	-0.778889	-0.967172	-0.94697	-0.90899	-0.777677	-0.655455	-0.574646	-0.51202	-0.522121	-0.547778	-0.628586	-0.698485	-0.733838	-0.753434	-0.728182	-0.715657	-0.735859	-0.762121	-0.802525	-0.846162	-0.896667	-0.943737	-0.984141	-1.02818	-1.07869	-1.1196	-1.14485	-1.14788	-1.11758	-1.08515	-1.0498	-0.992222	-0.906364	-0.797273
		1	-4.77	-4.7498	-4.74636	-5.56455	-6.36071	-6.62838	-6.80152	-5.49343	-4.1599	-2.53364	-0.976061	-0.0366667	0.780909	0.705152	0.522626	-0.315758	-1.11939	-1.74061	-2.25	-2.25	-2.19444	-1.91667	-1.61111	-1.20707	-0.823636	-0.505455	-0.252929	-0.187273	-0.195152	-0.392121	-0.610303	-0.87798	-1.11172	-1.27333	-1.37141	-1.34616	-1.24818	-1.02091	-0.872323	-0.852121	-0.870303	-0.946061	-1.01121	-1.06172	-1.06111	-0.995455	-0.73697
		1	-6.25	-6.34596	-6.44152	-6.51727	-6.59788	-6.79485	-7.02212	-7.72414	-8.39303	-8.68091	-8.94354	-8.97889	-9.00879	-8.99869	-8.95394	-8.69636	-8.4396	-8.18707	-7.99273	-8.06343	-8.18768	-8.52606	-8.85111	-9.12889	-9.36667	-9.47778	-9.57707	-9.64273	-9.68576	-9.67061	-9.64182	-9.58121	-9.52384	-9.47333	-9.4503	-9.48061	-9.51273	-9.54808	-9.5796	-9.60485	-9.61798	-9.61293	-9.60152	-9.58131	-9.53667	-9.46091	-9.39444
		1	-2.53	-2.97444	-3.42636	-4.24455	-5.08475	-6.45343	-7.74485	-7.82566	-7.85919	-7.34909	-6.81222	-6.03444	-5.29	-4.79	-4.33596	-4.16424	-4.00869	-3.93798	-3.87545	-3.8502	-3.81283	-3.72697	-3.59556	-3.30263	-2.99879	-2.6604	-2.40081	-2.36545	-2.35556	-2.41111	-2.39242	-2.20051	-1.96495	-1.63667	-1.3496	-1.14253	-0.993636	-0.948182	-0.89697	-0.836364	-0.747475	-0.616162	-0.501818	-0.410909	-0.331111	-0.265455	-0.137071
		1	-9.4	-10.5768	-11.751	-12.8015	-13.7458	-12.1397	-10.4476	-7.40717	-4.49404	-3.04455	-1.86172	-3.07889	-4.49364	-7.35727	-10.0335	-11.5588	-12.7244	-12.0022	-11.1673	-9.81879	-8.51576	-7.39455	-6.39	-5.79909	-5.34879	-5.34374	-5.39384	-5.60091	-5.7599	-5.79525	-5.78212	-5.65586	-5.53929	-5.44333	-5.37828	-5.37323	-5.33727	-5.24636	-5.10556	-4.88333	-4.66515	-4.45303	-4.31515	-4.2798	-4.27778	-4.31818	-4.36323
		1	1.33	0.567374	-0.188889	-0.633333	-1.04626	-0.702828	-0.398485	-0.706566	-1.00455	-1.18636	-1.34596	-1.30556	-1.29242	-1.47929	-1.65343	-1.74939	-1.80657	-1.6601	-1.48727	-1.19434	-0.942828	-0.85697	-0.811111	-0.907071	-1.02	-1.18667	-1.32444	-1.38	-1.39172	-1.29071	-1.19727	-1.12152	-1.05869	-1.02333	-1.00172	-1.00677	-1.02636	-1.07182	-1.1499	-1.28121	-1.40848	-1.5297	-1.67636	-1.85818	-1.98667	-2.04727	-2.03586
		2	-4.09	-4.21626	-4.35091	-4.89636	-5.3402	-3.34525	-1.43455	-0.843636	-0.331919	-0.730909	-1.1597	-1.85667	-2.48394	-2.6001	-2.66465	-2.41212	-2.18465	-2.08869	-2.07182	-2.41525	-2.77889	-3.22333	-3.65111	-4.0198	-4.33152	-4.46283	-4.5797	-4.65545	-4.73545	-4.82636	-4.90818	-4.96879	-5.01	-5.01	-5.00141	-4.97616	-4.96	-4.96	-4.9504	-4.92515	-4.91404	-4.92414	-4.93	-4.93	-4.87889	-4.76273	-4.62798
		2	-5.42	-5.05131	-4.69747	-5.07121	-5.38354	-4.22192	-2.9903	-0.66202	1.49495	1.68182	1.81616	1.47778	1.12242	0.642626	0.146566	-0.449394	-1.02838	-1.51828	-1.98	-2.31333	-2.62444	-2.84667	-3.05889	-3.23566	-3.40636	-3.55788	-3.71465	-3.88636	-4.04394	-4.16515	-4.29697	-4.45354	-4.58586	-4.66667	-4.7303	-4.76061	-4.77455	-4.75939	-4.72697	-4.66636	-4.62394	-4.60879	-4.58091	-4.53545	-4.44333	-4.29182	-4.05899
		2	3.82	3.10788	2.37677	0.715152	-0.807475	1.00566	2.90576	6.16838	9.21	9.71	10.0448	8.89333	7.74788	6.64687	5.67737	5.51576	5.41232	5.61434	5.76545	5.68465	5.56545	5.29273	5.01444	4.71646	4.44515	4.25828	4.09899	4.01818	3.96	3.96	3.94333	3.88778	3.8403	3.81	3.79	3.79	3.78818	3.78313	3.78192	3.78697	3.7799	3.75465	3.73576	3.72566	3.75556	3.83636	3.91949
		2	-2.12	-2.43313	-2.74303	-2.89455	-3.03152	-2.81939	-2.59939	-2.25596	-1.93798	-1.91273	-1.90566	-2.06222	-2.21394	-2.3301	-2.42717	-2.40697	-2.38111	-2.32556	-2.28545	-2.31576	-2.36121	-2.46727	-2.55556	-2.58081	-2.57939	-2.49354	-2.39455	-2.25818	-2.12465	-1.99838	-1.8797	-1.77869	-1.69222	-1.63667	-1.58798	-1.55263	-1.51727	-1.48192	-1.45808	-1.45303	-1.45808	-1.47828	-1.52182	-1.59758	-1.7	-1.83636	-1.98899
		2	-1.98	-1.19212	-0.414343	-0.131515	0.188485	1.40061	2.6303	4.13535	5.54586	5.86909	6.10192	5.52111	4.95	4.45	4.02071	4.02576	4.02596	4.00071	3.93091	3.65818	3.32283	2.73697	2.12889	1.44202	0.818182	0.393939	0.0235354	-0.193636	-0.383939	-0.505152	-0.630909	-0.767273	-0.913333	-1.08	-1.26899	-1.50131	-1.71364	-1.8904	-2.07293	-2.26485	-2.42242	-2.52848	-2.60485	-2.6402	-2.64889	-2.62364	-2.55657
		2	-0.73	-0.507778	-0.291919	-0.387879	-0.448485	0.339394	1.1497	2.31131	3.36505	3.17818	2.94131	2.25444	1.6403	1.55949	1.52677	1.78939	2.02374	2.1096	2.15545	2.01909	1.84434	1.51606	1.19	0.871818	0.579091	0.36697	0.174545	0.0381818	-0.0727273	-0.118182	-0.171212	-0.241919	-0.304545	-0.35	-0.38	-0.38	-0.410909	-0.496768	-0.588384	-0.689394	-0.727778	-0.672222	-0.631515	-0.611313	-0.533333	-0.381818	-0.241919
		2	-1.51	-2.16657	-2.81495	-3.06242	-3.23131	-1.51414	0.183636	1.57758	2.87737	3.09455	3.26273	2.99	2.70455	2.32576	1.9604	1.67758	1.41414	1.25253	1.09727	0.97101	0.817475	0.554848	0.281111	-0.0320202	-0.297879	-0.41404	-0.502626	-0.512727	-0.522828	-0.532929	-0.530909	-0.500606	-0.455758	-0.38	-0.309394	-0.248788	-0.193636	-0.148182	-0.112323	-0.0921212	-0.0880808	-0.108283	-0.124242	-0.134343	-0.115556	-0.06	0.0420202
		2	-2.86	-2.78424	-2.71606	-3.01909	-3.33727	-4.01909	-4.59909	-3.58394	-2.49404	-0.544545	1.26455	1.81	2.18455	1.30576	0.388788	-0.762727	-1.81404	-2.33929	-2.78636	-2.87727	-2.98232	-3.14394	-3.32778	-3.5904	-3.86515	-4.17828	-4.47697	-4.73455	-4.9398	-5.01051	-5.02364	-4.90242	-4.75535	-4.55333	-4.37192	-4.23051	-4.12	-4.06444	-4.05303	-4.11364	-4.18636	-4.27727	-4.36818	-4.45909	-4.53	-4.57545	-4.59071
		2	-2.68	-2.62444	-2.57535	-2.84303	-3.09535	-2.97919	-2.85152	-2.54343	-2.26606	-2.34182	-2.45949	-2.95444	-3.42152	-3.68414	-3.84495	-3.3803	-2.8801	-2.19323	-1.55273	-1.12343	-0.764848	-0.689091	-0.647778	-0.728586	-0.786364	-0.771212	-0.719293	-0.562727	-0.393434	-0.191414	0.0151515	0.232323	0.426869	0.573333	0.700909	0.791818	0.888182	0.994242	1.10414	1.2203	1.3102	1.36071	1.39212	1.39717	1.36	1.26909	1.09687
		2	1.47	1.84374	2.22495	2.97242	3.73505	4.86131	5.97606	6.9104	7.77	7.77	7.68515	6.83667	5.97909	5.05485	4.21475	3.89152	3.64828	3.82505	4.00091	4.17263	4.29384	4.21303	4.09444	3.84192	3.59667	3.37444	3.18505	3.08909	3.03131	3.07172	3.13788	3.26414	3.39202	3.52333	3.63576	3.71152	3.76364	3.77374	3.77232	3.75212	3.73192	3.71172	3.68939	3.66414	3.63	3.58455	3.54838
		2	-2.01	-1.4797	-0.966162	-1.27424	-1.50818	0.0372727	1.58818	3.22455	4.62939	3.37182	2.1001	0.701111	-0.551818	-0.733636	-0.835556	-0.446667	-0.130505	-0.196162	-0.347273	-0.887677	-1.40687	-1.84121	-2.22222	-2.41414	-2.55879	-2.55374	-2.57232	-2.65818	-2.75677	-2.88808	-3.00121	-3.07192	-3.12162	-3.12667	-3.11798	-3.08263	-3.04182	-2.99131	-2.95424	-2.93909	-2.91586	-2.88051	-2.84727	-2.81697	-2.80667	-2.82182	-2.89737
		2	5.48	5.13657	4.77879	3.71818	2.75253	4.06566	5.39727	7.01848	8.54313	8.95727	9.30222	9.02444	8.72727	8.28788	7.85838	7.4897	7.12263	6.76404	6.38545	5.91576	5.49051	5.24303	5.03556	4.9699	4.91879	4.91374	4.90737	4.89727	4.87727	4.83182	4.78939	4.75404	4.70737	4.63667	4.57455	4.52909	4.49818	4.49313	4.51879	4.59455	4.65414	4.68949	4.74818	4.83909	4.99222	5.22455	5.54515
		2	-0.29	-0.138485	0.01	0.01	0.00616162	-0.089798	-0.172424	-0.0461616	0.089798	0.337273	0.55697	0.526667	0.45697	0.0983838	-0.238283	-0.440303	-0.580909	-0.399091	-0.221818	-0.0652525	0.0630303	0.0781818	0.0766667	0.0160606	-0.0372727	-0.0675758	-0.0860606	-0.0709091	-0.0585859	-0.0535354	-0.0409091	-0.0106061	0.019697	0.05	0.0871717	0.137677	0.206364	0.307374	0.414141	0.530303	0.606061	0.621212	0.61303	0.572626	0.538889	0.513636	0.539495
		2	-1.73	-1.55323	-1.38131	-1.44697	-1.50414	-1.35768	-1.1797	-0.50798	0.124949	0.311818	0.43404	-0.0255556	-0.45303	-0.644949	-0.795859	-0.694848	-0.61404	-0.639293	-0.676364	-0.767273	-0.862222	-0.973333	-1.05111	-1.01071	-0.967879	-0.917374	-0.877374	-0.867273	-0.852929	-0.827677	-0.794848	-0.744343	-0.684141	-0.603333	-0.520808	-0.434949	-0.352727	-0.27697	-0.212727	-0.167273	-0.127879	-0.0975758	-0.0566667	-0.00111111	0.0744444	0.175455	0.31596
		2	-3.51	-3.12111	-2.74384	-2.93576	-3.0899	-2.33737	-1.59758	-1.05717	-0.630707	-1.51455	-2.3398	-2.63778	-2.8297	-2.24384	-1.66788	-1.15273	-0.703838	-0.602828	-0.578182	-0.901414	-1.24081	-1.64485	-2.02667	-2.3297	-2.56485	-2.58505	-2.59475	-2.57455	-2.55576	-2.54061	-2.53455	-2.5497	-2.54545	-2.5	-2.42707	-2.30081	-2.17818	-2.06202	-1.97657	-1.94121	-1.90586	-1.87051	-1.84576	-1.83566	-1.84556	-1.88091	-1.94182
[truncated: 53 more columns]

## Sheet: Pelv_Sagittal_Kinematic
Group		1	27.1845	26.8232	26.4599	25.9979	25.5347	25.0433	24.5546	24.1093	23.6719	23.3253	22.9911	22.7686	22.5619	22.4723	22.4009	22.4413	22.4993	22.6495	22.8135	23.0406	23.2757	23.5431	23.812	24.0863	24.3554	24.6082	24.8498	25.0599	25.2551	25.4122	25.5549	25.6642	25.7647	25.8467	25.9297	26.0148	26.1105	26.2254	26.355	26.5085	26.6694	26.8416	27.0013	27.1437	27.2452	27.2948	27.2759
1	Achondroplasia	1	13.9793	13.9028	13.8228	13.5701	13.3156	13.0175	12.7235	12.4928	12.2695	12.1311	11.9952	11.8812	11.7659	11.6414	11.5285	11.486	11.4717	11.6053	11.7626	12.0275	12.2913	12.5507	12.7982	13.0036	13.2061	13.3992	13.5958	13.8025	14.0075	14.2079	14.395	14.551	14.6827	14.7626	14.8261	14.8577	14.8738	14.8622	14.8345	14.7804	14.7207	14.6527	14.5952	14.5523	14.5144	14.4828	14.453
2	Control	1	24.9325	24.9809	25.0276	24.9883	24.9402	24.6816	24.4201	24.1133	23.8151	23.6159	23.4286	23.3483	23.2728	23.2319	23.2033	23.2498	23.313	23.4646	23.6096	23.7254	23.8293	23.8859	23.9507	24.045	24.1466	24.2715	24.401	24.5437	24.6834	24.8151	24.9436	25.0647	25.1836	25.2978	25.4229	25.5695	25.7292	25.9121	26.105	26.3143	26.5151	26.7032	26.8538	26.9528	26.9784	26.9109	26.7757
		1	19.646	19.3818	19.1171	18.8215	18.526	18.2351	17.9472	17.7057	17.4713	17.3185	17.1772	17.1382	17.1134	17.1927	17.2859	17.4652	17.6557	17.9044	18.1582	18.4354	18.7107	18.978	19.2367	19.4652	19.6814	19.8585	20.0221	20.1474	20.2616	20.3473	20.4255	20.4862	20.5429	20.5912	20.6372	20.6791	20.7179	20.7511	20.7781	20.7947	20.8006	20.7902	20.7642	20.7166	20.6498	20.5586	20.4463
		1	26.1405	26.2278	26.3167	26.4862	26.6354	26.2952	25.947	25.4743	25.0251	24.8458	24.6826	24.6636	24.656	24.7317	24.819	24.9776	25.1338	25.2783	25.4116	25.4938	25.5634	25.5823	25.6094	25.6654	25.728	25.8117	25.9029	26.0153	26.1211	26.2097	26.2943	26.3698	26.4498	26.5395	26.6412	26.7661	26.8983	27.0434	27.1815	27.3081	27.4462	27.6017	27.7726	27.9647	28.1244	28.2429	28.2732
		1	18.8126	18.9862	19.1572	19.2037	19.2389	19.0014	18.7536	18.3462	17.934	17.4669	17.0015	16.5504	16.1327	15.9603	15.8273	15.936	16.0641	16.2933	16.5339	16.826	17.0995	17.2988	17.4712	17.5485	17.6141	17.6427	17.6702	17.6944	17.7145	17.7243	17.7378	17.7603	17.7876	17.8251	17.8668	17.9168	17.9697	18.0277	18.0829	18.1339	18.1937	18.2671	18.3656	18.4991	18.6094	18.6903	18.7441
		1	23.8511	23.915	23.9795	24.0764	24.1718	24.2286	24.278	24.2107	24.1372	23.9927	23.8468	23.6887	23.534	23.4039	23.2875	23.2547	23.2487	23.3833	23.5411	23.8051	24.083	24.4169	24.743	25.0415	25.3062	25.4642	25.5762	25.5572	25.5113	25.3961	25.2902	25.206	25.13	25.0713	25.0327	25.0329	25.0425	25.0685	25.0754	25.051	24.9843	24.8542	24.6905	24.4805	24.2765	24.08	23.9326
		1	14.9344	15.033	15.1281	15.0488	14.9625	14.7092	14.4566	14.2151	13.9845	13.8789	13.7783	13.7231	13.6774	13.7006	13.731	13.8049	13.8822	13.9777	14.072	14.1609	14.2452	14.3105	14.3511	14.3042	14.2774	14.3146	14.33	14.2835	14.2365	14.1884	14.1371	14.0779	14.034	14.0226	13.999	13.9514	13.8938	13.8185	13.7556	13.7128	13.7137	13.78	13.871	13.996	14.0927	14.1534	14.1634
		1	21.1287	20.9606	20.7863	20.3091	19.8292	19.2844	18.7405	18.2112	17.6844	17.1851	16.693	16.2664	15.8512	15.5199	15.2125	15.0521	14.9462	15.1265	15.3538	15.795	16.2264	16.6188	16.9777	17.2177	17.4106	17.4542	17.4839	17.4736	17.4809	17.5334	17.5968	17.6858	17.7783	17.8781	17.9831	18.0982	18.2317	18.3979	18.5798	18.7875	18.9953	19.2035	19.4174	19.6393	19.832	19.9875	20.0845
		1	23.7703	23.7132	23.6533	23.4546	23.247	22.8244	22.4056	22.0482	21.7088	21.5767	21.4646	21.533	21.6194	21.8384	22.0504	22.2188	22.3757	22.4722	22.5692	22.6683	22.7789	22.9351	23.1039	23.3166	23.5168	23.6772	23.8223	23.9237	24.0024	24.0226	24.0276	23.9971	23.9806	23.9939	24.0383	24.1433	24.2526	24.3696	24.4922	24.6237	24.7298	24.7977	24.8267	24.802	24.7429	24.6402	24.5141
		1	15.4475	15.3181	15.1884	15.0392	14.8884	14.6995	14.5084	14.2837	14.059	13.8334	13.6089	13.3945	13.187	13.0311	12.889	12.8315	12.795	12.8682	12.9619	13.1492	13.3542	13.6303	13.9198	14.257	14.5858	14.8882	15.1691	15.3887	15.5803	15.6997	15.7831	15.7825	15.7541	15.6669	15.5802	15.4949	15.4235	15.3768	15.3484	15.3501	15.3735	15.4294	15.4981	15.5844	15.6614	15.7264	15.7618
		1	27.1353	26.8476	26.557	26.1225	25.6889	25.2756	24.8681	24.5506	24.2321	23.9027	23.5756	23.2687	22.9608	22.645	22.3364	22.0718	21.8358	21.7502	21.7065	21.8534	22.0281	22.3134	22.5904	22.8375	23.0551	23.1792	23.272	23.2755	23.2694	23.2383	23.219	23.227	23.2564	23.3314	23.4465	23.6392	23.875	24.1873	24.5343	24.9379	25.3598	25.8093	26.258	26.7054	27.1116	27.4655	27.7397
		1	15.1117	14.9701	14.8279	14.6533	14.4729	14.1563	13.8364	13.4663	13.1042	12.8351	12.5818	12.4703	12.3754	12.4024	12.4395	12.5385	12.6424	12.7721	12.9049	13.0518	13.1925	13.3079	13.4159	13.4978	13.5805	13.6662	13.7517	13.8368	13.9248	14.0202	14.1158	14.2114	14.2961	14.3574	14.4076	14.436	14.4726	14.524	14.589	14.6763	14.7732	14.8847	14.9862	15.0739	15.1347	15.1616	15.1418
		1	14.4967	14.4309	14.3636	14.2177	14.0629	13.6932	13.3148	12.799	12.2876	11.826	11.3835	11.1113	10.8693	10.8487	10.8631	11.0931	11.3437	11.7025	12.0607	12.4161	12.7596	13.0548	13.3345	13.559	13.7621	13.8974	14.0132	14.0736	14.1181	14.1218	14.1123	14.0721	14.0359	14.0086	14.0084	14.0607	14.1322	14.2381	14.3243	14.3785	14.3908	14.3401	14.2622	14.1467	14.0404	13.9458	13.8713
		1	37.6953	37.4855	37.2745	37.0099	36.7434	36.4327	36.1155	35.6955	35.2766	34.8689	34.4736	34.1893	33.9196	33.7574	33.6133	33.5813	33.5681	33.6537	33.7505	33.8982	34.047	34.201	34.3415	34.4348	34.5261	34.6111	34.702	34.8096	34.9202	35.0382	35.1532	35.2614	35.3728	35.4911	35.6383	35.8416	36.0702	36.3438	36.6381	36.9665	37.2896	37.6046	37.8875	38.126	38.2828	38.3354	38.3068
		2	10.6025	10.6424	10.6785	10.5274	10.3684	10.0223	9.68601	9.50389	9.33377	9.30156	9.27226	9.26919	9.27444	9.34079	9.42268	9.60004	9.77241	9.91863	10.0635	10.2025	10.347	10.5137	10.6607	10.7379	10.7922	10.7739	10.7399	10.661	10.5715	10.4546	10.3469	10.2605	10.189	10.1493	10.1235	10.1245	10.1262	10.1291	10.1145	10.0713	10.0296	9.99002	9.96847	9.97176	9.96845	9.95675	9.91972
		2	7.60312	7.60874	7.61078	7.43778	7.24985	6.70382	6.16007	5.6521	5.16822	4.96132	4.76926	4.7109	4.66116	4.67464	4.7013	4.80886	4.93571	5.16383	5.40678	5.71735	6.03094	6.35661	6.66326	6.90248	7.12516	7.29551	7.44597	7.53983	7.60641	7.60288	7.58698	7.54219	7.53048	7.58904	7.6865	7.85946	8.02537	8.17875	8.31308	8.41634	8.48952	8.51762	8.50879	8.44898	8.36803	8.26017	8.13404
		2	8.38293	8.41482	8.4426	8.26934	8.08371	7.60137	7.11254	6.52219	5.93761	5.4194	4.9175	4.56233	4.24392	4.1951	4.19292	4.47726	4.78722	5.23169	5.6685	6.07048	6.45237	6.75394	7.04232	7.28394	7.51068	7.69032	7.85075	7.95656	8.06071	8.16064	8.27643	8.42924	8.59717	8.79721	9.00135	9.21344	9.40879	9.57438	9.68969	9.72296	9.69678	9.58142	9.44342	9.27413	9.11222	8.95969	8.83978
		2	10.4464	10.4635	10.4806	10.5027	10.5234	10.511	10.5004	10.5162	10.5367	10.6109	10.6898	10.811	10.9355	11.0847	11.2352	11.3932	11.5532	11.7228	11.8883	12.0346	12.1715	12.271	12.3654	12.4415	12.5131	12.5705	12.6175	12.6346	12.6375	12.6037	12.5551	12.4717	12.3725	12.2395	12.0961	11.9322	11.7617	11.5792	11.3879	11.1821	10.9782	10.777	10.5895	10.4207	10.2675	10.1339	10.0203
		2	7.05484	7.14605	7.23241	7.08111	6.92464	6.64398	6.3668	6.14428	5.93283	5.84874	5.77397	5.78305	5.80302	5.90282	6.0124	6.18202	6.35083	6.51543	6.68157	6.85474	7.03457	7.24099	7.45799	7.71246	7.972	8.24757	8.50454	8.70855	8.88189	8.97636	9.04614	9.0583	9.06539	9.0617	9.06397	9.07779	9.09764	9.12821	9.13451	9.10122	9.03106	8.90558	8.75945	8.58481	8.40766	8.22732	8.08752
		2	0.820663	0.756887	0.691924	0.568782	0.44425	0.28638	0.138828	0.152937	0.186417	0.442651	0.690692	0.865005	1.0076	0.917634	0.827005	0.732324	0.662609	0.723972	0.796608	0.920602	1.05017	1.20201	1.34609	1.46269	1.58623	1.73179	1.87817	2.0269	2.18608	2.37214	2.53705	2.6526	2.7856	2.95565	3.12185	3.28053	3.45286	3.64944	3.81304	3.92285	3.95204	3.86029	3.8122	3.82438	3.8334	3.83838	3.70893
		2	8.82323	8.66223	8.49864	8.2082	7.91549	7.56825	7.22094	6.87267	6.5279	6.22348	5.92905	5.72447	5.53555	5.46154	5.40496	5.4554	5.51367	5.61303	5.72371	5.88602	6.0614	6.28911	6.51225	6.71922	6.92111	7.10693	7.29096	7.46991	7.63959	7.78544	7.92627	8.05538	8.18158	8.30159	8.42421	8.5519	8.68664	8.8339	8.9758	9.10896	9.22809	9.32618	9.39303	9.41672	9.40506	9.34838	9.26836
		2	5.81295	5.70824	5.60188	5.41444	5.2227	4.92777	4.63065	4.29924	3.97413	3.72155	3.46749	3.20002	2.94355	2.76771	2.62568	2.69133	2.7924	3.07939	3.37209	3.69085	3.9802	4.15188	4.30488	4.39165	4.48676	4.60829	4.7314	4.85902	4.96987	5.0376	5.09292	5.11927	5.16141	5.23713	5.33276	5.46702	5.59959	5.72914	5.83874	5.91577	5.97074	5.99262	5.98275	5.92906	5.85294	5.74828	5.63925
		2	4.09521	3.94958	3.80344	3.63241	3.46145	3.29244	3.1264	3.00686	2.88423	2.72614	2.55931	2.31383	2.07009	1.83907	1.62497	1.51476	1.43393	1.50734	1.60824	1.8344	2.07514	2.37419	2.66779	2.94209	3.20084	3.41035	3.60147	3.74026	3.85538	3.90962	3.95413	3.97594	4.00997	4.06995	4.15459	4.28712	4.43286	4.6021	4.74617	4.84919	4.91158	4.91303	4.88199	4.80607	4.6914	4.5274	4.31688
		2	8.56165	8.45216	8.34193	8.19574	8.04877	7.88286	7.71729	7.55699	7.39952	7.27455	7.15571	7.0919	7.03755	7.05261	7.07856	7.17133	7.27375	7.42678	7.58482	7.76571	7.94503	8.11807	8.28268	8.41744	8.539	8.61876	8.68353	8.70567	8.71371	8.6855	8.64524	8.57682	8.49875	8.40016	8.2945	8.17512	8.05202	7.9223	7.79321	7.66514	7.54251	7.42804	7.32249	7.22925	7.14575	7.07466	7.0106
		2	5.23577	5.27107	5.29842	4.93575	4.56668	4.04383	3.53807	3.29997	3.08036	3.07331	3.08457	3.26069	3.45554	3.78778	4.12356	4.48113	4.83481	5.16803	5.49377	5.78539	6.06463	6.29438	6.49789	6.60835	6.69032	6.68207	6.66347	6.61542	6.56715	6.5183	6.47741	6.45512	6.43366	6.41397	6.38638	6.34344	6.27643	6.16663	6.04363	5.89913	5.75052	5.59577	5.43827	5.27697	5.12716	4.99197	4.90177
		2	9.7173	9.70222	9.68502	9.56349	9.43216	9.06548	8.69156	8.20434	7.72541	7.34182	6.97601	6.77022	6.57316	6.4401	6.31616	6.24814	6.19322	6.20705	6.23111	6.30179	6.38551	6.52145	6.66393	6.82966	6.99912	7.18042	7.35695	7.5199	7.68303	7.84662	8.03042	8.26137	8.49712	8.74307	8.96412	9.13683	9.26581	9.31708	9.32563	9.2645	9.17873	9.056	8.92488	8.78219	8.64557	8.5167	8.40966
		2	9.74699	9.68764	9.62732	9.5193	9.41546	9.41193	9.40537	9.35131	9.28926	9.13538	8.96928	8.69318	8.42239	8.19057	7.97974	7.89786	7.83606	7.8797	7.92347	7.96781	8.00744	8.02828	8.05933	8.12658	8.18758	8.22879	8.25675	8.24701	8.24439	8.26007	8.31697	8.47005	8.62459	8.78221	8.9254	9.04058	9.16541	9.30741	9.43328	9.53286	9.58583	9.56888	9.55184	9.53466	9.51861	9.50399	9.47534
		2	7.12427	7.08864	7.05255	6.99392	6.93213	6.79474	6.65812	6.53357	6.41962	6.4277	6.43591	6.44523	6.44429	6.36811	6.28949	6.19592	6.11825	6.12412	6.14832	6.25603	6.36335	6.46908	6.55286	6.55882	6.54731	6.48053	6.42512	6.40207	6.40427	6.47137	6.54876	6.65013	6.75401	6.86319	6.97473	7.09085	7.20313	7.30858	7.40854	7.49953	7.59667	7.70303	7.80344	7.89563	7.95138	7.96076	7.92368
		2	12.5325	12.7428	12.9497	12.9877	13.0222	12.9685	12.9177	12.912	12.9075	12.917	12.9185	12.8492	12.7758	12.6722	12.5734	12.5048	12.4416	12.407	12.3742	12.3496	12.3341	12.3547	12.3751	12.3946	12.4053	12.3881	12.375	12.3738	12.3791	12.4009	12.4294	12.4732	12.5316	12.6208	12.7119	12.8065	12.8806	12.9181	12.919	12.8601	12.7661	12.6192	12.4473	12.241	12.0456	11.864	11.7163
[truncated: 53 more columns]

## Sheet: Pelv_Frontal_Kinematic
Group		1	3.39999	3.63618	3.87479	4.23125	4.59045	5.01532	5.43881	5.84076	6.23303	6.51416	6.77694	6.87467	6.94972	6.85853	6.74666	6.5078	6.25478	5.92752	5.59238	5.22132	4.84506	4.44799	4.0449	3.62047	3.18875	2.73396	2.27396	1.79915	1.32635	0.858733	0.404163	-0.0199567	-0.419248	-0.765779	-1.07829	-1.32477	-1.53336	-1.67463	-1.78087	-1.82998	-1.85388	-1.83998	-1.81687	-1.78104	-1.75578	-1.74398	-1.76415
1	Achondroplasia	1	2.51671	2.84905	3.18514	3.7053	4.22754	4.7996	5.36809	5.88043	6.387	6.82706	7.24839	7.50108	7.72007	7.69188	7.62746	7.34049	7.03556	6.63627	6.23335	5.8139	5.40022	5.00959	4.62353	4.25367	3.87642	3.47573	3.06197	2.61101	2.1604	1.71067	1.28296	0.906652	0.571184	0.322505	0.0968232	-0.0842166	-0.241788	-0.357638	-0.449141	-0.500917	-0.544012	-0.574087	-0.610029	-0.654076	-0.71591	-0.800381	-0.896299
2	Control	1	2.90576	3.01055	3.11863	3.38875	3.66291	4.03379	4.39739	4.64677	4.88052	4.93462	4.97985	4.94537	4.91099	4.87739	4.84473	4.81774	4.77233	4.63027	4.44348	4.05297	3.62968	3.0753	2.51915	1.95678	1.41964	0.962421	0.52956	0.166016	-0.190488	-0.528889	-0.848811	-1.12562	-1.37227	-1.55484	-1.70606	-1.79639	-1.87891	-1.94751	-2.02294	-2.10951	-2.19514	-2.27935	-2.36631	-2.45705	-2.56062	-2.68054	-2.79701
		1	4.04103	4.40042	4.76075	5.16735	5.57521	6.01329	6.45106	6.88404	7.31255	7.68968	8.05597	8.32467	8.57589	8.69895	8.79964	8.763	8.70157	8.50999	8.29522	7.97478	7.63566	7.22186	6.79597	6.32719	5.85403	5.367	4.88338	4.40949	3.94631	3.5107	3.09189	2.7123	2.35404	2.04111	1.75125	1.50615	1.28224	1.09599	0.925113	0.779334	0.639954	0.510176	0.375521	0.234132	0.0759841	-0.103493	-0.309815
		1	5.11852	5.2194	5.32359	5.59013	5.86034	6.21881	6.56975	6.80257	7.00747	6.89138	6.76129	6.50521	6.25307	6.02986	5.78986	5.44673	5.09257	4.68057	4.26509	3.83373	3.38364	2.8586	2.31391	1.69955	1.08446	0.467115	-0.127714	-0.658453	-1.15891	-1.5815	-1.97972	-2.32108	-2.65057	-2.95484	-3.2526	-3.53775	-3.80516	-4.04103	-4.2382	-4.3722	-4.45592	-4.4642	-4.44006	-4.37113	-4.31212	-4.26574	-4.23789
		1	3.54092	3.48893	3.44236	3.66115	3.89329	4.44567	4.99452	5.48797	5.96135	6.20403	6.4051	6.23164	6.0203	5.5312	5.01681	4.34708	3.66988	2.95343	2.25561	1.64259	1.04144	0.487769	-0.031905	-0.431055	-0.803929	-1.09359	-1.38725	-1.69229	-2.01082	-2.36406	-2.72314	-3.09586	-3.44835	-3.75785	-4.03737	-4.25869	-4.438	-4.54261	-4.60485	-4.59794	-4.54072	-4.40804	-4.23434	-4.00399	-3.78759	-3.58892	-3.44131
		1	3.89344	3.81673	3.73978	3.65082	3.56269	3.4943	3.4316	3.45804	3.48911	3.57356	3.65419	3.70051	3.73511	3.68387	3.61573	3.44372	3.24556	2.9101	2.55274	2.09562	1.6268	1.11118	0.599229	0.100244	-0.371688	-0.75795	-1.11907	-1.40865	-1.69777	-1.98572	-2.29525	-2.65514	-2.99347	-3.286	-3.5655	-3.8197	-4.04972	-4.23674	-4.37193	-4.42255	-4.43132	-4.37731	-4.30791	-4.21729	-4.11485	-3.9974	-3.88019
		1	0.475535	0.817357	1.16364	1.72851	2.30202	3.08297	3.85308	4.45334	5.03069	5.34457	5.63177	5.67887	5.70274	5.55618	5.38544	5.06617	4.73652	4.35233	3.93761	3.38376	2.81137	2.16476	1.51037	0.828417	0.218751	-0.161995	-0.519905	-0.812821	-1.06103	-1.19429	-1.30762	-1.37445	-1.40961	-1.3775	-1.33286	-1.26388	-1.17382	-1.04626	-0.916509	-0.78318	-0.655468	-0.536183	-0.430658	-0.344137	-0.291485	-0.281937	-0.321379
		1	-0.578867	-0.445845	-0.309839	-0.0275999	0.259906	0.673807	1.09137	1.56626	2.0345	2.42617	2.79933	3.00601	3.18929	3.20103	3.19238	3.05851	2.89628	2.58512	2.25855	1.86176	1.469	1.09238	0.722062	0.374032	0.0586988	-0.153098	-0.36046	-0.555201	-0.768612	-1.03003	-1.29292	-1.55923	-1.79911	-1.98279	-2.13512	-2.22658	-2.28028	-2.26682	-2.23511	-2.17359	-2.12415	-2.0928	-2.06941	-2.05699	-2.04796	-2.04327	-2.06267
		1	2.98025	2.83084	2.68376	2.65081	2.63088	2.92384	3.22886	3.72281	4.20598	4.56508	4.89411	4.9524	4.97276	4.71497	4.43112	3.98716	3.53764	3.0589	2.58189	2.11274	1.64978	1.2116	0.774257	0.339874	-0.104748	-0.58179	-1.04313	-1.45978	-1.85597	-2.19956	-2.52396	-2.80358	-3.04916	-3.2224	-3.38093	-3.51088	-3.62042	-3.69365	-3.74133	-3.74734	-3.73982	-3.71203	-3.68612	-3.66281	-3.637	-3.60802	-3.57936
		1	0.340571	0.484482	0.631636	0.937741	1.25049	1.72277	2.2015	2.78135	3.36151	3.94535	4.51496	4.95658	5.36559	5.5355	5.66709	5.5633	5.44152	5.22528	5.01577	4.83691	4.65745	4.47555	4.27526	4.00979	3.72392	3.37348	3.01356	2.62663	2.2393	1.85094	1.46296	1.07589	0.690393	0.308238	-0.0391418	-0.31902	-0.54078	-0.659223	-0.728394	-0.717176	-0.680524	-0.605722	-0.512006	-0.39217	-0.270987	-0.14809	-0.0612119
		1	2.88593	2.86863	2.85501	3.02166	3.19421	3.5084	3.82783	4.22926	4.63925	5.14778	5.64757	6.06873	6.45784	6.61195	6.71175	6.4779	6.19502	5.65466	5.08779	4.40012	3.70607	2.98654	2.27378	1.58509	0.914613	0.301813	-0.284587	-0.795846	-1.27873	-1.68867	-2.08776	-2.46156	-2.80796	-3.09618	-3.33434	-3.47534	-3.57792	-3.61221	-3.63035	-3.62215	-3.60324	-3.56825	-3.52036	-3.45464	-3.35985	-3.22804	-3.09286
		1	1.05871	1.18686	1.31804	1.59755	1.88331	2.31927	2.75726	3.22708	3.68114	3.95397	4.19569	4.15753	4.09354	3.84012	3.5778	3.26085	2.95274	2.69105	2.443	2.2571	2.0739	1.90153	1.72333	1.52449	1.31656	1.07987	0.843521	0.608166	0.380475	0.172493	-0.0245572	-0.196099	-0.352037	-0.474819	-0.584908	-0.670359	-0.745944	-0.803989	-0.844978	-0.85814	-0.854994	-0.82739	-0.792402	-0.747217	-0.705319	-0.667604	-0.63859
		1	1.91342	2.14381	2.37754	2.77524	3.17636	3.65929	4.13887	4.56595	4.97645	5.19619	5.39184	5.37076	5.3271	5.11783	4.89354	4.57694	4.25493	3.90454	3.55674	3.2207	2.88767	2.56661	2.24011	1.89428	1.53365	1.12617	0.707483	0.256926	-0.179296	-0.578658	-0.928024	-1.16074	-1.33984	-1.40504	-1.4452	-1.43674	-1.43287	-1.43716	-1.45367	-1.49014	-1.52765	-1.56674	-1.60294	-1.63514	-1.66898	-1.70491	-1.74883
		1	1.87643	1.7992	1.72569	1.83463	1.95214	2.27559	2.6049	3.02587	3.43508	3.70899	3.95603	3.96132	3.94094	3.73239	3.50863	3.19142	2.87888	2.59085	2.318	2.11426	1.90966	1.70156	1.49178	1.27601	1.04231	0.751884	0.440816	0.071004	-0.298697	-0.668109	-1.02345	-1.34596	-1.64622	-1.89917	-2.10783	-2.23049	-2.33371	-2.40239	-2.4596	-2.4981	-2.5328	-2.56184	-2.56484	-2.53189	-2.49009	-2.437	-2.39326
		2	1.40591	1.60191	1.80127	2.16571	2.53294	2.96723	3.40111	3.82866	4.24942	4.59195	4.91117	5.02048	5.1045	5.00307	4.88297	4.64814	4.40258	4.10069	3.78155	3.38387	2.96462	2.45906	1.95672	1.46576	0.987292	0.54839	0.118576	-0.285369	-0.660364	-0.960917	-1.22858	-1.41951	-1.58029	-1.677	-1.75181	-1.78413	-1.81602	-1.84712	-1.8718	-1.88601	-1.89087	-1.88171	-1.88084	-1.89141	-1.92767	-1.99661	-2.10134
		2	0.798034	1.25535	1.71883	2.4846	3.24664	3.91915	4.56373	4.7709	4.95631	4.89161	4.83338	4.83335	4.83485	4.84767	4.83998	4.70639	4.55261	4.29289	4.02812	3.74037	3.45182	3.16012	2.86667	2.56704	2.26788	1.97025	1.68167	1.41888	1.15609	0.893313	0.640405	0.410523	0.215406	0.0941665	0.0115691	0.00398381	-0.00407428	-0.0129729	-0.0186225	-0.0189713	-0.0352294	-0.0753514	-0.148921	-0.268682	-0.408458	-0.573708	-0.746851
		2	1.86293	2.10361	2.34733	2.73943	3.13904	3.71892	4.30098	4.91703	5.51565	5.9138	6.28479	6.41147	6.51812	6.47792	6.42498	6.29366	6.13781	5.85319	5.54117	5.1043	4.65621	4.1632	3.67268	3.19106	2.72451	2.3057	1.91832	1.62038	1.35452	1.17115	1.01788	0.934821	0.886779	0.913149	0.961495	1.0525	1.14895	1.25507	1.34824	1.42029	1.47331	1.49779	1.48442	1.41881	1.28202	1.05465	0.793981
		2	1.12432	1.4284	1.73389	2.10825	2.48494	2.91737	3.34858	3.76075	4.16685	4.50317	4.82918	5.06239	5.27911	5.37502	5.44922	5.3901	5.30675	5.09616	4.87093	4.57894	4.28211	3.96591	3.64397	3.3017	2.95893	2.61454	2.28252	1.98571	1.70474	1.46449	1.24219	1.0618	0.902181	0.786713	0.687127	0.618374	0.563191	0.532133	0.502121	0.473814	0.440449	0.399498	0.355557	0.307489	0.249904	0.180206	0.090515
		2	-0.252044	-0.0403763	0.174858	0.564859	0.960537	1.49249	2.02611	2.58593	3.13876	3.61123	4.06492	4.34953	4.61319	4.72318	4.81768	4.81697	4.79848	4.68666	4.55638	4.34197	4.11705	3.85012	3.58213	3.31035	3.02592	2.70145	2.36753	2.00672	1.66179	1.35768	1.08808	0.899002	0.738982	0.640715	0.558825	0.508723	0.458431	0.4078	0.358037	0.309687	0.256401	0.195709	0.14263	0.100066	0.0680457	0.0494462	0.03585
		2	-0.472647	-0.0793051	0.316268	0.821151	1.32055	1.6884	2.04672	2.2558	2.46872	2.72568	2.9962	3.38873	3.77088	4.07693	4.34279	4.36176	4.35704	4.22786	4.07041	3.78416	3.4763	3.08197	2.68072	2.25495	1.83176	1.41672	1.01673	0.659583	0.312491	-0.00874646	-0.268438	-0.384522	-0.455084	-0.428911	-0.353898	-0.184079	-0.0239361	0.119002	0.252904	0.37206	0.505547	0.660532	0.716228	0.634811	0.535942	0.414862	0.393235
		2	2.00543	2.6056	3.20734	3.88548	4.56175	5.193	5.81589	6.30773	6.78405	7.08173	7.36112	7.47578	7.57068	7.52068	7.44247	7.19102	6.9125	6.49192	6.05579	5.54878	5.03243	4.47874	3.93274	3.41399	2.90515	2.42765	1.96514	1.54533	1.14429	0.791556	0.457456	0.166835	-0.0962452	-0.3008	-0.473139	-0.582943	-0.663603	-0.692453	-0.708035	-0.701969	-0.702955	-0.714519	-0.736391	-0.7725	-0.833587	-0.926464	-1.07659
		2	1.88265	1.88869	1.89675	2.00363	2.11737	2.39605	2.68032	3.0522	3.41688	3.6988	3.95887	4.02237	4.06531	3.95753	3.84609	3.71213	3.57736	3.43833	3.28234	3.04914	2.79468	2.45521	2.08579	1.61021	1.14015	0.687533	0.272531	-0.0354196	-0.346105	-0.663821	-0.949568	-1.16072	-1.31883	-1.36424	-1.36426	-1.27618	-1.18757	-1.098	-1.0205	-0.962665	-0.9406	-0.972188	-1.03698	-1.14764	-1.25868	-1.3702	-1.46862
		2	0.29747	0.753028	1.21113	1.79395	2.38014	3.04737	3.70878	4.27914	4.83225	5.18708	5.51833	5.63735	5.73315	5.65864	5.56302	5.33765	5.10107	4.80565	4.50051	4.15108	3.79874	3.43476	3.06926	2.69833	2.33286	1.98465	1.65553	1.3807	1.13001	0.941409	0.782671	0.693615	0.625933	0.603666	0.589883	0.592566	0.584427	0.55705	0.508287	0.424632	0.319364	0.181677	0.0283661	-0.146521	-0.313509	-0.470443	-0.618525
		2	2.32712	2.82477	3.32254	3.82598	4.3279	4.79331	5.25341	5.63032	5.99651	6.23932	6.4667	6.55512	6.62475	6.55655	6.46918	6.26412	6.04221	5.73186	5.41025	5.0374	4.66008	4.26489	3.87315	3.49367	3.12505	2.79081	2.47273	2.20066	1.94686	1.74007	1.55029	1.40019	1.26241	1.15084	1.045	0.950277	0.853661	0.753681	0.64283	0.514245	0.366145	0.188774	-0.0165903	-0.260611	-0.539144	-0.861602	-1.22246
		2	2.23421	2.53689	2.84403	3.3697	3.89697	4.46278	5.01511	5.35619	5.67505	5.73839	5.77665	5.58932	5.37799	4.99075	4.59303	4.13093	3.66726	3.19532	2.71618	2.20427	1.6865	1.14531	0.620276	0.152502	-0.283631	-0.61957	-0.927485	-1.15564	-1.36341	-1.51877	-1.65177	-1.73263	-1.78496	-1.77668	-1.75167	-1.69418	-1.63131	-1.55886	-1.50209	-1.47089	-1.484	-1.56359	-1.68892	-1.87743	-2.07648	-2.28893	-2.48464
		2	1.83894	2.12482	2.41447	2.88881	3.36662	3.92757	4.47266	4.7692	5.04642	5.10156	5.14084	5.03749	4.90331	4.54313	4.18332	3.82578	3.49137	3.2784	3.05742	2.79994	2.52989	2.20953	1.88755	1.55977	1.23889	0.939848	0.652126	0.396625	0.162894	-0.0148547	-0.18274	-0.327612	-0.445607	-0.506486	-0.547982	-0.551849	-0.544821	-0.518425	-0.464763	-0.366614	-0.278051	-0.203866	-0.178659	-0.22109	-0.325487	-0.508748	-0.732776
		2	1.09011	1.30607	1.52469	1.87339	2.22635	2.68129	3.12097	3.32159	3.5064	3.50944	3.50851	3.47183	3.44171	3.45972	3.46628	3.40246	3.31735	3.12046	2.90056	2.57585	2.24629	1.89732	1.54516	1.1817	0.830051	0.515805	0.225762	0.00460308	-0.202542	-0.373649	-0.542182	-0.704707	-0.829586	-0.874465	-0.876382	-0.794902	-0.716218	-0.642506	-0.592067	-0.579597	-0.556883	-0.5188	-0.463834	-0.385553	-0.339748	-0.335277	-0.396495
		2	-0.205915	-0.121198	-0.0318961	0.282023	0.605077	1.1474	1.68303	2.11387	2.52519	2.71184	2.87452	2.82155	2.75294	2.56974	2.38651	2.20307	2.01505	1.80298	1.58161	1.31791	1.04566	0.739187	0.436021	0.144576	-0.124547	-0.32298	-0.485015	-0.543456	-0.594843	-0.62809	-0.658921	-0.684115	-0.705087	-0.717088	-0.718034	-0.69752	-0.660391	-0.593723	-0.509947	-0.398256	-0.289027	-0.18349	-0.0966716	-0.0357038	0.00687846	0.026061	0.0322314
		2	0.525479	0.831429	1.13908	1.53032	1.92207	2.32617	2.72898	3.1115	3.49242	3.85498	4.20528	4.44536	4.66708	4.75411	4.82796	4.8208	4.7997	4.70533	4.59945	4.44115	4.26711	4.03009	3.78745	3.52486	3.26041	2.99008	2.72713	2.4852	2.24158	1.99362	1.76928	1.60006	1.43823	1.29207	1.13154	0.943103	0.762293	0.59504	0.432644	0.278173	0.1303	-0.00767553	-0.163684	-0.344596	-0.543647	-0.765784	-1.00389
[truncated: 53 more columns]

## Sheet: Hip_Sagittal_Kinematic
Group		1	44.02	43.9038	43.7851	43.5376	43.2802	42.7853	42.2706	41.4474	40.6084	39.5882	38.5655	37.52	36.4836	35.5139	34.552	33.6379	32.7245	31.8155	30.9091	30.0152	29.1384	28.3303	27.5511	26.8743	26.2218	25.6461	25.0703	24.4945	23.8947	23.2331	22.5352	21.7523	20.9485	20.1	19.2515	18.403	17.5636	16.7404	15.9191	15.1009	14.2686	13.4151	12.5382	11.6291	10.7089	9.77455	8.84485
1	Achondroplasia	1	44.69	43.6799	42.6835	42.3603	42.0326	41.5983	41.1488	40.4619	39.7435	38.6627	37.5552	36.2067	34.86	33.5267	32.2153	31.0385	29.8617	28.6849	27.5009	26.2837	25.0514	23.7585	22.4722	21.2096	19.987	18.891	17.8305	16.8709	15.9	14.9	13.8667	12.7556	11.6186	10.4267	9.30687	8.32707	7.36545	6.43616	5.43778	4.32667	3.16101	1.91354	0.708485	-0.43798	-1.46	-2.32364	-3.07111
2	Control	1	38.16	37.6853	37.2276	37.6064	37.9524	37.513	37.0358	35.9651	34.9048	33.9655	33.0261	32.0867	31.1145	29.9024	28.7059	27.6048	26.5289	25.5844	24.6645	23.8565	23.0797	22.4282	21.7611	21.0389	20.2985	19.5005	18.7025	17.9045	17.1221	16.3797	15.6267	14.8489	14.0776	13.32	12.5779	11.8658	11.1809	10.5445	9.90818	9.27182	8.61525	7.92838	7.18848	6.37535	5.46222	4.42182	3.32101
		1	34.96	34.9347	34.9131	35.0697	35.2271	35.4038	35.5585	35.3666	35.1274	34.3445	33.5188	32.3067	31.0855	29.7976	28.5231	27.3312	26.1441	24.9825	23.8055	22.558	21.2984	19.9903	18.69	17.4173	16.17	15.0033	13.8551	12.7591	11.6561	10.5348	9.39091	8.19394	6.98081	5.73333	4.48929	3.25192	2.02364	0.811515	-0.394848	-1.59182	-2.79081	-3.99283	-5.19485	-6.39687	-7.57	-8.70636	-9.76374
		1	39.51	39.3433	39.2042	40.4164	41.6004	42.1105	42.5121	41.2141	39.8398	37.5873	35.4156	33.9711	32.6497	32.2305	31.8262	31.513	31.0658	29.9142	28.6418	26.8186	25.0115	23.2691	21.6578	20.5113	19.4339	18.5754	17.7036	16.7945	15.8529	14.8277	13.8206	12.856	11.9446	11.1467	10.3865	9.6996	9.03818	8.42202	7.77131	7.06424	6.27838	5.37434	4.42364	3.40848	2.35333	1.24727	0.113333
		1	35.21	34.6696	34.1595	35.1342	36.0573	35.7391	35.3691	34.1873	33.0204	32.0255	31.0351	30.0856	29.1039	27.8868	26.6844	25.5733	24.4752	23.4448	22.3973	21.271	20.1357	18.9639	17.8222	16.7869	15.8048	14.9917	14.2245	13.5882	12.9532	12.3219	11.6785	11.0068	10.3399	9.68333	9.04909	8.45818	7.87636	7.31071	6.73162	6.13061	5.45283	4.6599	3.79273	2.82303	1.73333	0.490909	-0.828182
		1	38.87	38.3195	37.7867	38.12	38.4859	39.6323	40.7215	40.9134	41.0104	40.0155	38.9584	37.3422	35.7212	34.0646	32.5028	31.523	30.5869	29.8798	29.1518	28.3286	27.5064	26.6882	25.8756	25.0826	24.2958	23.5281	22.7433	21.91	21.0286	20.0235	19.0109	17.9806	16.9099	15.7533	14.6139	13.5079	12.4582	11.5087	10.5957	9.74212	8.89061	8.04212	7.15758	6.22323	5.26889	4.28909	3.33485
		1	28.08	27.8931	27.7171	28.0706	28.4132	28.494	28.4921	27.1941	25.9293	25.0455	24.1657	23.3222	22.4461	21.3299	20.1727	18.7636	17.3796	16.1271	14.9218	13.9319	12.9168	11.8006	10.6567	9.41424	8.2203	7.1799	6.13162	5.06091	4.03687	3.13283	2.23788	1.36414	0.480707	-0.423333	-1.39606	-2.50212	-3.66273	-4.9203	-6.21626	-7.57485	-8.87485	-10.087	-11.1676	-12.0666	-12.8256	-13.4064	-13.9175
		1	55.98	55.2325	54.4971	54.3506	54.2185	54.4306	54.5906	53.934	53.1906	51.4482	49.727	48.1967	46.6973	45.4245	44.1603	42.9482	41.7983	40.9751	40.1918	39.5908	38.9494	38.1464	37.3022	36.3123	35.3091	34.2636	33.2366	32.2618	31.2913	30.3317	29.3585	28.3534	27.3452	26.33	25.3646	24.496	23.6491	22.841	22.0291	21.2109	20.3119	19.2917	18.2418	17.1509	16.0756	15.02	14.0853
		1	34.9	34.1778	33.4693	33.4339	33.4103	33.6679	33.8721	33.2408	32.5853	31.6509	30.7181	29.7989	28.8991	28.1415	27.3578	26.4133	25.4083	24.0851	22.7736	21.5161	20.3514	19.5585	18.8089	18.2129	17.5624	16.7392	15.8739	14.8891	13.9127	12.9582	12.0324	11.1738	10.346	9.58333	8.84646	8.1596	7.46364	6.75152	5.98758	5.13909	4.21182	3.16636	2.08061	0.939192	-0.162222	-1.21273	-2.16566
		1	52.55	51.6864	50.8474	51.2161	51.5801	51.8326	52.0173	51.1385	50.2047	48.6391	47.0623	45.3856	43.753	42.4449	41.1984	40.3297	39.4675	38.6392	37.7691	36.7085	35.6459	34.5752	33.5156	32.4954	31.4679	30.4174	29.3879	28.4182	27.4683	26.5693	25.6658	24.7516	23.8148	22.83	21.8366	20.8265	19.8	18.7444	17.6966	16.6612	15.6279	14.5976	13.5439	12.4581	11.3233	10.1264	8.85273
		1	44.76	42.2903	39.8397	38.3245	36.8658	36.7597	36.6594	36.6493	36.5362	35.2382	33.866	31.8256	29.7997	27.8805	26.0653	24.8885	23.7642	22.9158	22.1245	21.5942	21.1346	20.9579	20.74	20.3764	19.94	19.2733	18.5633	17.73	16.8585	15.8888	14.8721	13.7459	12.6358	11.56	10.601	9.86869	9.22	8.72	8.21424	7.69909	7.19	6.69	6.23455	5.84061	5.45333	5.07455	4.66323
		1	39.64	39.7511	39.8755	40.6482	41.4144	42.0256	42.5564	41.8291	41.0509	39.6873	38.3029	36.7322	35.1755	33.7209	32.2932	31.0306	29.8068	28.7866	27.8018	26.9786	26.1463	25.2776	24.3578	23.2568	22.1448	20.9984	19.9149	19.0109	18.1592	17.442	16.687	15.8435	14.9581	13.9833	13.0309	12.1218	11.2618	10.4891	9.71444	8.93667	8.14071	7.31747	6.47939	5.62081	4.75778	3.88909	2.99253
		1	48.87	49.0872	49.319	50.2685	51.1735	51.0119	50.7709	49.2861	47.7612	45.7764	43.8688	42.6567	41.5348	41.0753	40.5591	39.6955	38.7445	37.3355	35.9055	34.3802	32.8327	31.1964	29.5656	27.9544	26.3773	24.9076	23.476	22.1527	20.8507	19.6032	18.3785	17.2068	16.0496	14.9233	13.84	12.84	11.84	10.84	9.77091	8.58909	7.34667	6.01333	4.73939	3.54747	2.43111	1.41091	0.441818
		1	38.73	38.4017	38.073	37.7245	37.3965	37.5581	37.7124	37.7528	37.6999	36.5736	35.3443	33.1878	31.0579	29.1235	27.32	26.32	25.4453	25.2281	25.0382	24.9725	24.8473	24.4836	24.0456	23.3435	22.6355	21.9082	21.2308	20.6955	20.2096	19.851	19.5	19.1667	18.801	18.3667	17.9134	17.4235	16.9155	16.3751	15.8404	15.3152	14.7798	14.2293	13.6236	12.9418	12.1622	11.2582	10.31
		2	47.48	47.9093	48.3404	48.8606	49.316	48.2149	47.1152	46.0343	44.9628	43.9982	43.0204	41.9244	40.7939	39.4101	38.0114	36.5215	35.0171	33.4363	31.87	30.37	28.8771	27.4124	25.9133	24.2921	22.6321	20.8493	19.0638	17.2709	15.4836	13.7109	11.9639	10.2771	8.61768	7.01667	5.4603	3.99061	2.56273	1.20919	-0.138586	-1.47697	-2.74061	-3.89212	-4.9397	-5.84374	-6.69667	-7.48455	-8.21202
		2	33.24	33.139	33.0571	33.9106	34.6918	33.7373	32.7164	30.6558	28.699	27.9364	27.1803	26.4833	25.7476	24.7274	23.7008	22.6352	21.5558	20.4042	19.2473	18.0655	16.8927	15.7564	14.6189	13.4775	12.3385	11.2072	10.0667	8.9	7.71778	6.49556	5.2703	4.03798	2.86869	1.83333	0.861515	0.0130303	-0.824545	-1.64273	-2.48202	-3.35576	-4.25374	-5.18808	-6.12879	-7.07828	-8.00111	-8.89	-9.72081
		2	37.95	38.147	38.3588	39.2982	40.1695	39.4069	38.5885	36.8966	35.2398	33.9873	32.7474	31.6211	30.4918	29.3403	28.1867	27.02	25.8566	24.7101	23.5655	22.4291	21.2665	19.9988	18.7178	17.3895	16.0564	14.7079	13.362	12.0236	10.7263	9.53434	8.41364	7.45909	6.53525	5.67667	4.83525	4.02717	3.21182	2.38354	1.53414	0.650303	-0.273939	-1.25879	-2.22455	-3.16394	-4.03	-4.80273	-5.43374
		2	33.19	33.7052	34.2182	34.6273	35.0202	35.0253	35.0052	34.591	34.1595	33.5282	32.8706	31.9767	31.05	29.8833	28.6856	27.2967	25.89	24.39	22.8836	21.3483	19.8079	18.2473	16.6856	15.1199	13.5518	11.9761	10.4016	8.83091	7.27152	5.74121	4.22606	2.74626	1.28101	-0.153333	-1.56535	-2.93404	-4.26091	-5.51343	-6.72374	-7.86515	-8.9601	-9.98535	-10.9618	-11.8709	-12.7311	-13.5291	-14.2458
		2	39.72	39.6745	39.6349	39.8824	40.0964	39.5055	38.8648	37.4457	36.0253	34.5909	33.1874	32.0611	30.9348	29.8086	28.6604	27.3776	26.0737	24.6596	23.2509	21.8671	20.4994	19.1964	17.9122	16.6951	15.473	14.2357	12.9628	11.5891	10.1956	8.75111	7.28545	5.7703	4.25838	2.75333	1.27061	-0.168788	-1.57364	-2.91707	-4.21636	-5.44364	-6.64263	-7.79919	-8.92818	-10.0191	-11.0589	-12.0336	-12.8899
		2	24.97	24.7377	24.5144	24.7367	24.9322	24.4878	23.9976	22.7905	21.6303	21.0091	20.401	19.9111	19.3382	18.1564	16.9406	15.5164	14.1374	12.996	11.8891	10.9396	10.0214	9.22848	8.42778	7.59949	6.77485	5.96172	5.14596	4.32273	3.51081	2.72798	1.90424	0.985051	0.0707071	-0.833333	-1.74596	-2.67525	-3.61	-4.55444	-5.52192	-6.52697	-7.54616	-8.58657	-9.51242	-10.2801	-10.9567	-11.5173	-12.1801
		2	36.28	36.5527	36.8186	36.7479	36.6366	35.5507	34.4576	33.2505	32.0608	31.0709	30.0704	28.9744	27.8573	26.5845	25.3005	23.947	22.5773	21.1227	19.6791	18.2852	16.9235	15.6912	14.46	13.2327	12.0067	10.7844	9.58323	8.44182	7.3202	6.24949	5.18333	4.12778	3.06899	2.00333	0.941111	-0.114444	-1.15727	-2.17747	-3.17657	-4.14121	-5.06343	-5.92202	-6.75727	-7.5603	-8.34333	-9.10091	-9.81202
		2	33.32	33.1584	32.9987	32.933	32.8734	32.9593	32.9861	32.0871	31.123	29.4109	27.7059	26.0644	24.4933	23.4378	22.4402	21.7988	21.138	20.3754	19.5582	18.4925	17.3865	16.1188	14.8456	13.5526	12.2852	11.0983	9.94818	8.90273	7.85727	6.81182	5.72848	4.55677	3.39152	2.24	1.11939	0.0587879	-0.976364	-1.96626	-2.93121	-3.85545	-4.73121	-5.53424	-6.30545	-7.03273	-7.74444	-8.43636	-9.07253
		2	30.62	30.0897	29.5675	29.4412	29.3073	28.9891	28.6494	27.9726	27.2757	26.3464	25.4004	24.3044	23.1824	21.8693	20.5045	18.8227	17.1353	15.4181	13.7555	12.3413	10.9918	9.90091	8.83111	7.83616	6.80364	5.65212	4.44545	3.08182	1.6701	0.134747	-1.42333	-3.03444	-4.58576	-6.01	-7.33636	-8.47273	-9.54	-10.4844	-11.3963	-12.2548	-13.0932	-13.9013	-14.6458	-15.3023	-15.87	-16.3245	-16.6931
		2	36.67	36.1751	35.6773	35.0409	34.3955	33.5318	32.66	31.66	30.6661	29.7418	28.8211	27.9322	27.0252	25.9847	24.904	23.5758	22.2192	20.7141	19.2209	17.7815	16.3734	15.0906	13.8322	12.6605	11.4876	10.3108	9.1196	7.88727	6.64788	5.3903	4.13121	2.86859	1.61727	0.39	-0.820101	-1.99687	-3.14455	-4.24051	-5.29808	-6.29303	-7.22737	-8.07081	-8.81879	-9.43495	-9.92444	-10.2527	-10.4277
		2	36.06	36.3327	36.6064	36.9245	37.1991	36.4264	35.6194	34.276	32.9673	32.0582	31.1309	30.04	28.9152	27.5414	26.1316	24.5003	22.8601	21.1732	19.5136	17.9783	16.453	14.9682	13.4689	11.9184	10.3667	8.81111	7.31333	5.98	4.7103	3.60424	2.53909	1.56939	0.606162	-0.343333	-1.31343	-2.32354	-3.37364	-4.49485	-5.65061	-6.86273	-8.07889	-9.30111	-10.4809	-11.6021	-12.5767	-13.3645	-13.9201
		2	34.31	34.5423	34.7818	35.3727	35.9101	35.1626	34.3803	33.052	31.7407	30.6245	29.5225	28.5478	27.5548	26.4286	25.2931	24.1012	22.9069	21.6998	20.4945	19.2976	18.1046	16.9279	15.7544	14.5928	13.4615	12.4262	11.4118	10.4573	9.52253	8.63869	7.79424	7.04172	6.32152	5.67	5.01848	4.36697	3.67182	2.89909	2.09374	1.23515	0.374545	-0.489091	-1.32515	-2.12313	-2.86556	-3.53727	-4.13
		2	32.26	32.0933	31.9277	31.8115	31.701	31.7263	31.727	31.3431	30.9254	30.1173	29.286	28.2456	27.2142	26.2496	25.2906	24.3664	23.4316	22.4417	21.44	20.3844	19.3269	18.2612	17.2156	16.2408	15.2612	14.2663	13.2556	12.2	11.1501	10.1147	9.12788	8.25414	7.37717	6.49333	5.57687	4.59707	3.63	2.68556	1.75071	0.831515	-0.0957576	-1.03515	-1.89606	-2.64859	-3.31444	-3.87	-4.37444
		2	26.09	25.2112	24.3425	23.9688	23.5862	22.9902	22.3597	21.188	20.0409	19.1773	18.3465	17.8111	17.2273	16.2879	15.3188	14.1673	13.0634	12.2099	11.4082	10.8425	10.2829	9.74758	9.19333	8.57212	7.92788	7.21071	6.51586	5.88455	5.28152	4.75121	4.22697	3.71687	3.19545	2.65	2.10626	1.56586	1.03273	0.512525	0.00191919	-0.49303	-0.973838	-1.43343	-1.8697	-2.27374	-2.68222	-3.09636	-3.50586
		2	41.3	41.4414	41.589	42.0385	42.4567	42.1233	41.77	41.1033	40.4625	40.1191	39.7307	38.9378	38.0873	36.8145	35.5482	34.3209	33.1122	32.0011	30.8973	29.8266	28.7518	27.6609	26.5611	25.4298	24.2803	23.0732	21.8806	20.7291	19.5889	18.4778	17.3742	16.2884	15.2187	14.1833	13.1531	12.1329	11.1073	10.0719	9.02313	7.95242	6.86556	5.75444	4.66455	3.60394	2.63222	1.77364	1.02657
[truncated: 53 more columns]

## Sheet: Hip_Frontal_Kinematic
Group		1	-3.62	-3.23111	-2.83687	-2.1803	-1.51768	-0.709596	0.0978788	0.895859	1.68939	2.43182	3.16717	3.83889	4.49303	5.01828	5.51667	5.85	6.15747	6.32919	6.48091	6.54152	6.58192	6.54152	6.48	6.34364	6.19394	6.00202	5.80354	5.58636	5.37061	5.15848	4.95394	4.76707	4.59475	4.45333	4.33253	4.25172	4.19455	4.17939	4.18152	4.21182	4.24414	4.27949	4.28727	4.25697	4.16889	4.00727	3.75505
1	Achondroplasia	1	-1.16	-0.154949	0.851515	1.92727	3.00606	4.15758	5.30939	6.46596	7.61162	8.63182	9.62677	10.3944	11.1209	11.5452	11.9142	11.9445	11.9393	11.7474	11.5482	11.3159	11.0997	10.9482	10.8133	10.7376	10.6461	10.5046	10.3238	10.0309	9.69838	9.26404	8.81606	8.33626	7.89525	7.53667	7.21586	6.96838	6.73545	6.52838	6.28101	5.96788	5.6002	5.15071	4.66515	4.1298	3.59444	3.05909	2.53535
2	Control	1	0.4	0.485859	0.574747	0.812121	1.0699	1.81737	2.57424	3.47828	4.36697	5.07909	5.76697	6.23667	6.68939	7.01768	7.33818	7.61091	7.86747	8.03919	8.18182	8.19192	8.17778	8.06667	7.95444	7.83828	7.73545	7.67485	7.6103	7.53455	7.4503	7.34424	7.22909	7.09273	6.97899	6.91333	6.87687	6.89707	6.92636	6.97182	7.00576	7.02091	7.02798	7.02293	6.99455	6.93394	6.82222	6.64545	6.44545
		1	-4.26	-3.39636	-2.53121	-1.59182	-0.649192	0.37101	1.39667	2.50778	3.61768	4.71364	5.79444	6.73889	7.65485	8.36192	9.02727	9.43636	9.79535	9.89131	9.94091	9.77929	9.58535	9.26212	8.92111	8.51707	8.10939	7.6902	7.27626	6.87727	6.48394	6.10515	5.73091	5.36727	5.00687	4.65333	4.30495	3.96657	3.63	3.29667	2.96333	2.63	2.28455	1.92091	1.53818	1.12909	0.695556	0.230909	-0.261616
		1	-3.32	-3.05232	-2.77939	-2.24909	-1.68667	-0.353333	0.960303	1.96535	2.94051	3.57182	4.18646	4.65111	5.12545	5.67091	6.19232	6.56606	6.91798	7.15535	7.38	7.54667	7.69818	7.78909	7.85667	7.84152	7.81909	7.77364	7.72424	7.66364	7.60869	7.56828	7.53848	7.53343	7.52677	7.51667	7.49111	7.43556	7.39091	7.36566	7.35384	7.36394	7.3902	7.44071	7.48061	7.50586	7.44667	7.28	6.9902
		1	-12.48	-12.3133	-12.1469	-11.9903	-11.8099	-11.0574	-10.3027	-9.51485	-8.71929	-7.83545	-6.97535	-6.32889	-5.74182	-5.5903	-5.48828	-5.6903	-5.91495	-6.25838	-6.59818	-6.92141	-7.23657	-7.51939	-7.75667	-7.83242	-7.85606	-7.71465	-7.57061	-7.41909	-7.31424	-7.32939	-7.39152	-7.56323	-7.76081	-8.01333	-8.27273	-8.54545	-8.79636	-9.00848	-9.20525	-9.37697	-9.5103	-9.58606	-9.63	-9.63	-9.65667	-9.71727	-9.84293
		1	0.53	0.93404	1.33323	1.49485	1.65909	1.88636	2.12667	2.57111	3.03859	3.77091	4.51586	5.37444	6.21182	6.89364	7.5196	7.80242	8.02869	7.95798	7.85091	7.57818	7.29737	6.98424	6.69333	6.48121	6.30424	6.23859	6.20576	6.26636	6.31283	6.32293	6.28303	6.12646	6.00545	5.96	5.90253	5.82172	5.74091	5.6601	5.61384	5.62394	5.65424	5.71485	5.77758	5.84323	5.88	5.88	5.83818
		1	-8.33	-7.68354	-7.03374	-6.22061	-5.40444	-4.51556	-3.63879	-2.95192	-2.29333	-1.96	-1.63121	-1.34333	-1.0597	-0.807172	-0.561717	-0.359697	-0.170606	-0.0493939	0.0190909	-0.152626	-0.358687	-0.702121	-1.04778	-1.40131	-1.70152	-1.83283	-1.94576	-2.00636	-2.05566	-2.07586	-2.09303	-2.10313	-2.09384	-2.04333	-1.99111	-1.93556	-1.87091	-1.7901	-1.72657	-1.69121	-1.67808	-1.69828	-1.74818	-1.83909	-1.98111	-2.18818	-2.46727
		1	-5.46	-4.85394	-4.24737	-3.61606	-2.97222	-2.02778	-1.0497	0.455354	1.9503	3.32909	4.64172	5.35889	6.01242	6.19929	6.32818	6.10091	5.84131	5.41202	5.02273	4.81566	4.66919	4.76515	4.89111	5.12343	5.36667	5.64444	5.88283	6.00909	6.06182	5.92545	5.74515	5.46232	5.19727	4.97	4.78909	4.69818	4.66545	4.73616	4.83566	4.98212	5.09222	5.14778	5.12909	5.00788	4.8	4.48182	4.10556
		1	-5.8	-5.72424	-5.64939	-5.61909	-5.5601	-4.81263	-4.02394	-2.5896	-1.17949	-0.0481818	1.02606	1.58667	2.09333	2.20444	2.28727	2.19636	2.11596	2.09071	2.06727	2.05212	2.02889	1.97333	1.91	1.81909	1.71364	1.56212	1.41717	1.29091	1.17879	1.10303	1.03182	0.971212	0.941313	0.976667	1.00859	1.03384	1.05727	1.07747	1.10919	1.1597	1.19	1.19	1.15606	1.07525	0.963333	0.811818	0.618485
		1	-3.43	-2.4098	-1.38899	-0.338485	0.721111	1.99889	3.27182	4.46879	5.64677	6.60636	7.53364	8.17	8.75788	8.9902	9.17657	9.08061	8.95232	8.65434	8.37636	8.18949	8.0198	7.91879	7.81556	7.70444	7.59576	7.49475	7.41212	7.38182	7.36	7.36	7.34636	7.30091	7.23121	7.11	7.00768	6.94202	6.90727	6.92747	6.97071	7.05152	7.12222	7.17778	7.21636	7.23152	7.23333	7.21818	7.11939
		1	2.44	3.03091	3.61859	4.04788	4.48444	5.09556	5.73576	6.83172	7.94061	9.19818	10.4396	11.5356	12.5915	13.3541	14.0432	14.2806	14.4347	14.1519	13.8482	13.4492	13.0755	12.8027	12.5478	12.3559	12.1773	12.0409	11.9072	11.7809	11.649	11.5025	11.347	11.1702	10.9918	10.81	10.6625	10.5817	10.5427	10.5781	10.6249	10.6906	10.7502	10.8007	10.8385	10.8587	10.8478	10.7973	10.7142
		1	-2.32	-1.59273	-0.862828	-0.00424242	0.872121	2.17515	3.49242	5.03283	6.53646	7.61727	8.62131	8.93444	9.19242	9.04596	8.88465	8.63212	8.39737	8.25596	8.14636	8.18172	8.22818	8.31909	8.38444	8.35919	8.29879	8.12707	7.95929	7.80273	7.65889	7.54778	7.43818	7.33212	7.23091	7.14	7.04566	6.94465	6.84727	6.75636	6.67889	6.62333	6.56576	6.50515	6.42545	6.31939	6.17111	5.96909	5.68343
		1	-1.63	-0.559293	0.511818	1.60273	2.69202	3.74253	4.78758	5.74717	6.69141	7.45909	8.20505	8.75556	9.26909	9.51152	9.72283	9.74303	9.76323	9.78343	9.8	9.8	9.78586	9.71515	9.60778	9.3704	9.09788	8.71404	8.31051	7.85091	7.39414	6.94465	6.52545	6.17697	5.86727	5.64	5.45394	5.34788	5.24727	5.15636	5.0501	4.91879	4.75717	4.5501	4.30273	3.9997	3.64333	3.21909	2.73909
		1	-2.16	-1.6398	-1.11566	-0.398485	0.323333	1.15667	1.99394	2.89293	3.78343	4.57636	5.33495	5.78444	6.1897	6.27051	6.32515	6.21909	6.11869	6.04798	5.99182	6.00192	6.02919	6.12515	6.21444	6.2801	6.31182	6.23606	6.11828	5.88091	5.61949	5.29626	4.9897	4.72202	4.49152	4.34	4.23828	4.23323	4.25364	4.31929	4.39646	4.49242	4.57424	4.63485	4.69333	4.74889	4.75111	4.68545	4.52919
		2	0.59	0.898081	1.21727	2.08091	2.95384	4.0498	5.13182	5.99545	6.84212	7.49364	8.10778	8.38556	8.62818	8.61303	8.58232	8.45606	8.34273	8.29727	8.24545	8.16465	8.05758	7.84545	7.63222	7.41505	7.19788	6.98071	6.7596	6.52727	6.30909	6.12727	5.95758	5.81616	5.68283	5.56667	5.44879	5.32758	5.19545	5.04394	4.88475	4.71303	4.53929	4.36253	4.16879	3.95162	3.68111	3.34273	2.93
		2	3.51	4.24232	4.99192	6.58788	8.17414	9.52768	10.8188	11.1319	11.4321	11.5836	11.7437	11.9811	12.2179	12.4502	12.6606	12.7364	12.7846	12.6887	12.5791	12.4074	12.2266	12.0094	11.7844	11.5319	11.2697	10.9768	10.6852	10.3973	10.1066	9.80859	9.52121	9.25859	9.02505	8.85333	8.71424	8.63848	8.54455	8.41828	8.27475	8.10303	7.90909	7.68182	7.39939	7.04081	6.64667	6.20727	5.74
		2	-1.38	-0.617374	0.151212	1.21182	2.28152	3.56939	4.83818	5.80788	6.76061	7.51818	8.24343	8.67778	9.07636	9.21273	9.32646	9.30121	9.25576	9.10424	8.92545	8.62242	8.29111	7.84667	7.38556	6.86535	6.35242	5.86253	5.40677	5.04818	4.72212	4.4797	4.2797	4.17869	4.11485	4.13	4.1503	4.18061	4.2	4.2	4.16929	4.08848	3.98343	3.84202	3.66242	3.4301	3.11333	2.68909	2.24394
		2	1.06	1.88323	2.7096	3.68939	4.67323	5.75404	6.82939	7.81929	8.79061	9.54818	10.2785	10.7633	11.2118	11.3936	11.538	11.4521	11.3347	11.0519	10.7509	10.3671	9.98121	9.58727	9.19111	8.78707	8.38788	8.00404	7.6399	7.33182	7.04495	6.81263	6.60303	6.44646	6.31091	6.22	6.13596	6.06525	5.98545	5.88949	5.76859	5.60697	5.40899	5.15646	4.88273	4.5797	4.26333	3.93	3.57343
		2	-0.95	-0.278283	0.400808	1.44121	2.48788	3.68485	4.86364	5.75758	6.62646	7.20727	7.77394	8.21333	8.62909	8.87152	9.09556	9.20667	9.31616	9.41717	9.52091	9.63707	9.74919	9.84515	9.92889	9.96929	9.96485	9.81838	9.63778	9.36	9.08364	8.81091	8.57	8.40333	8.26091	8.17	8.09283	8.04232	7.96455	7.83828	7.69667	7.53	7.32495	7.06232	6.79545	6.52273	6.25444	5.99182	5.72687
		2	1.36	1.8701	2.38192	2.97788	3.56919	4.04899	4.51667	4.79444	5.07909	5.44273	5.82	6.32	6.81152	7.24081	7.63051	7.77697	7.9	7.9	7.87636	7.74505	7.59455	7.36727	7.13111	6.86343	6.59455	6.32182	6.06485	5.85273	5.63919	5.42202	5.25939	5.22404	5.23232	5.33333	5.4704	5.67747	5.89545	6.13283	6.34333	6.51	6.62616	6.66657	6.63697	6.51071	6.29556	5.96727	5.7598
		2	1.92	2.86949	3.82182	4.91273	6.00121	7.03152	8.04727	8.83515	9.60404	10.1545	10.6833	11.0167	11.3348	11.5419	11.7257	11.7661	11.7749	11.6184	11.4345	11.1265	10.7982	10.3891	9.97889	9.56475	9.14333	8.69889	8.25576	7.81636	7.38404	6.9699	6.56333	6.17444	5.80818	5.49	5.19929	4.96192	4.74636	4.5696	4.39283	4.21606	4.02313	3.80596	3.5697	3.30707	3.00444	2.65091	2.22303
		2	0.7	1.01818	1.3404	1.86061	2.39556	3.28444	4.18939	5.34596	6.46939	7.21182	7.90172	8.11889	8.30333	8.24778	8.18727	8.09636	8.01758	8.00242	7.99455	8.0198	8.03697	8.02182	7.96444	7.75737	7.54667	7.32444	7.11273	6.93091	6.72646	6.46384	6.21333	5.99111	5.81576	5.74	5.70545	5.75091	5.78909	5.81434	5.80889	5.75333	5.61697	5.35939	5.02545	4.58606	4.12	3.62	3.11768
		2	2.4	3.17778	3.95657	4.78485	5.61515	6.49394	7.36152	8.05343	8.71869	9.07727	9.40404	9.44444	9.46424	9.33293	9.19667	9.03	8.86091	8.67909	8.48455	8.23202	7.97141	7.67848	7.37556	7.03717	6.69394	6.33535	5.99121	5.68818	5.40495	5.17263	4.96909	4.83273	4.71737	4.64667	4.57939	4.51879	4.43455	4.30828	4.14556	3.92333	3.67485	3.38697	3.08	2.74667	2.44667	2.18909	1.9896
		2	-2.96	-1.96505	-0.969899	0.0351515	1.03758	1.97697	2.90909	3.72727	4.53859	5.27091	5.98707	6.55778	7.09455	7.38242	7.63354	7.65879	7.6501	7.46323	7.25545	6.95242	6.64232	6.30394	5.97	5.65182	5.34091	5.05303	4.77566	4.52818	4.29343	4.09141	3.9	3.73333	3.5699	3.41333	3.24818	3.06636	2.86091	2.61343	2.32758	1.97909	1.58616	1.12657	0.626667	0.0711111	-0.515556	-1.14182	-1.78899
		2	0.09	0.559697	1.04253	2.16879	3.30313	4.63141	5.92152	6.61343	7.26051	7.39182	7.49535	7.34889	7.19636	6.99939	6.80455	6.62273	6.43768	6.23566	6.01364	5.70051	5.35707	4.89242	4.43889	4.02475	3.63121	3.30293	3.00879	2.81182	2.62758	2.47606	2.33061	2.19929	2.08091	1.99	1.89909	1.80818	1.71	1.59889	1.46667	1.3	1.08081	0.782828	0.429697	0.00040404	-0.446667	-0.916364	-1.35818
		2	-0.69	0.249394	1.19707	2.55061	3.90293	5.22616	6.51576	7.27838	8.00788	8.35636	8.67859	8.76444	8.81576	8.61374	8.4103	8.19818	8.02485	8.05515	8.07091	8.0204	7.93758	7.72545	7.48889	7.16566	6.83636	6.48788	6.14727	5.82909	5.52929	5.27677	5.02424	4.77172	4.55636	4.42	4.30939	4.24879	4.18455	4.11384	4.06232	4.04212	4.00778	3.95222	3.82455	3.59727	3.27222	2.82273	2.29657
		2	0.76	1.32061	1.88222	2.49333	3.10545	3.74182	4.36424	4.76828	5.15859	5.39091	5.61515	5.76667	5.91515	6.04141	6.15141	6.16152	6.15384	6.05283	5.93818	5.76141	5.58465	5.40788	5.21556	4.96808	4.71939	4.46687	4.23798	4.07636	3.92747	3.81131	3.69364	3.57242	3.48838	3.48333	3.50919	3.59505	3.66455	3.70495	3.70121	3.62545	3.55576	3.49515	3.44727	3.41697	3.34444	3.21818	3.00364
		2	0.17	0.538687	0.915455	1.68818	2.47566	3.61707	4.73939	5.56263	6.34707	6.68545	6.99909	7.09	7.1603	7.07949	7.00364	6.95818	6.92081	6.92586	6.91727	6.84657	6.75566	6.58394	6.39111	6.12343	5.87879	5.70707	5.57869	5.57364	5.56717	5.55707	5.54091	5.51061	5.47707	5.43667	5.40141	5.37616	5.35818	5.35313	5.35576	5.37091	5.37798	5.37293	5.33606	5.25525	5.14111	4.98455	4.78616
		2	0.24	0.770303	1.30515	2.06273	2.82071	3.58838	4.34818	4.98455	5.61727	6.20818	6.78798	7.26778	7.72939	8.05768	8.36616	8.55303	8.72374	8.8096	8.88818	8.93364	8.96899	8.96394	8.95222	8.91687	8.87424	8.80859	8.74293	8.67727	8.58758	8.43606	8.29818	8.19212	8.08121	7.96	7.81646	7.6296	7.43	7.20778	6.96636	6.69364	6.40475	6.09162	5.74667	5.35778	4.94667	4.50727	4.05162
[truncated: 53 more columns]

## Sheet: Ankle_Sagittal_Kinematic
Group		1	-5.3	-6.88586	-8.44343	-8.61515	-8.7202	-7.22525	-5.70515	-3.79101	-1.90596	-0.355455	1.14253	2.16778	3.13848	3.70919	4.22121	4.37273	4.46444	4.24222	3.97091	3.47596	2.9598	2.35879	1.76	1.16909	0.589091	0.0436364	-0.486061	-0.970909	-1.43879	-1.86303	-2.26606	-2.6196	-2.95051	-3.23333	-3.4801	-3.65687	-3.79364	-3.85929	-3.88657	-3.85121	-3.79566	-3.7098	-3.62818	-3.55242	-3.53	-3.57545	-3.74404
1	Achondroplasia	1	12.34	9.16323	6.04667	5.88	5.73818	6.19273	6.69394	7.92626	9.15697	10.3691	11.5499	12.4489	13.3176	13.964	14.5992	15.1648	15.7087	16.138	16.5518	16.8953	17.2458	17.6245	18.0144	18.4437	18.8609	19.2397	19.5883	19.8509	20.0754	20.2016	20.2794	20.244	20.1812	20.06	19.9834	19.9935	20.0018	20.0069	19.9601	19.8288	19.6146	19.2763	18.9145	18.5206	18.1333	17.7545	17.3874
2	Control	1	2.52	-0.48	-3.42788	-3.82182	-4.21495	-4.58869	-4.91909	-4.57061	-4.19263	-3.47545	-2.76081	-2.06889	-1.42424	-1.12626	-0.81697	-0.438182	-0.0505051	0.383838	0.866364	1.56838	2.29162	3.0997	3.85556	4.42626	4.93879	5.26707	5.60323	5.96182	6.36566	6.88586	7.39091	7.86061	8.34323	8.85333	9.37374	9.91414	10.4673	11.043	11.6188	12.1945	12.7642	13.3248	13.8579	14.3528	14.7989	15.1827	15.5131
		1	4.64	2.35212	0.0894949	-0.935758	-1.89879	-1.36848	-0.790303	0.53798	1.86869	3.22727	4.55505	5.60556	6.6203	7.37283	8.10202	8.68788	9.26081	9.76586	10.2645	10.7342	11.209	11.7039	12.22	12.8109	13.42	14.0867	14.7481	15.3945	16.0028	16.5129	16.97	17.3033	17.5946	17.7967	17.9849	18.1466	18.3173	18.5041	18.6948	18.8918	19.0686	19.2151	19.3085	19.3287	19.2756	19.1291	18.8734
		1	2.42	-0.595152	-3.54758	-3.42636	-3.30091	-3.07364	-2.89303	-3.44354	-3.98475	-4.41909	-4.76354	-4.29889	-3.72515	-2.35141	-0.976263	0.407576	1.68879	2.43121	3.08455	3.33202	3.59162	3.8997	4.27556	4.89172	5.5503	6.34323	7.13222	7.91	8.66798	9.37505	10.0639	10.7104	11.386	12.1233	12.8847	13.6928	14.5427	15.467	16.3586	17.197	17.9343	18.5202	19.0064	19.3548	19.6411	19.8482	19.9856
		1	4.41	-1.02434	-6.32717	-5.18576	-4.07505	-3.70131	-3.36121	-3.54808	-3.61939	-2.36182	-1.0502	0.747778	2.47303	3.66495	4.74162	5.1103	5.46768	5.76566	6.06273	6.35566	6.67889	7.12333	7.62556	8.33263	9.09182	10.0161	10.9219	11.7755	12.5922	13.3144	13.9958	14.5816	15.1432	15.6533	16.1806	16.7412	17.3273	17.9586	18.5957	19.2421	19.8401	20.3654	20.723	20.8493	20.7711	20.4327	19.8341
		1	5.32	1.21394	-2.81859	-3.24788	-3.60505	-2.23131	-0.903939	-0.302929	0.301717	0.948182	1.60525	2.35778	3.08788	3.65354	4.21636	4.76182	5.33717	6.06949	6.77727	7.37323	7.93384	8.35303	8.80667	9.38242	10.0139	10.822	11.6419	12.4955	13.2981	13.9698	14.6052	15.1557	15.6496	16.0233	16.3473	16.5745	16.84	17.1733	17.5374	17.9515	18.3899	18.8646	19.3245	19.7639	20.1478	20.4609	20.6091
		1	5.88	2.80929	-0.199495	-0.174242	-0.122929	0.553838	1.18	1.01333	0.945253	2.01091	3.08869	4.27556	5.40788	6.1402	6.8004	7.01758	7.27192	7.72141	8.26545	9.2402	10.1766	10.9594	11.6978	12.2786	12.8642	13.4653	14.0938	14.8009	15.5617	16.4607	17.3733	18.3178	19.2444	20.1333	20.9295	21.5457	22.16	22.7711	23.2863	23.6448	23.9105	24.0368	24.1164	24.1315	24.1444	24.1545	24.0276
		1	13.5	9.59596	5.74869	4.68303	3.71192	5.0099	6.30818	7.61121	8.88798	9.86273	10.8208	11.6289	12.4194	13.081	13.7433	14.41	15.0775	15.7492	16.3936	16.9138	17.3643	17.5361	17.6844	17.7501	17.8461	18.038	18.2457	18.4982	18.7097	18.8158	18.8642	18.7784	18.6909	18.6	18.5228	18.4723	18.4255	18.3851	18.3255	18.2345	18.0851	17.8477	17.5806	17.2725	16.8978	16.4382	15.9925
		1	0.87	-3.5997	-8.02192	-10.1179	-12.0431	-9.87141	-7.74879	-6.39525	-5.07566	-4.14636	-3.22566	-2.38222	-1.56788	-0.966869	-0.361616	0.269697	0.869495	1.30384	1.73182	2.13081	2.57828	3.2197	3.86111	4.50253	5.09303	5.52232	5.91747	6.21545	6.5403	6.93424	7.36303	7.87313	8.38323	8.89333	9.42404	9.99475	10.5509	11.0812	11.5271	11.8352	12.0644	12.1756	12.2315	12.2113	12.1644	12.0836	11.961
		1	18.5	13.8838	9.36515	9.62273	9.87202	9.92253	9.93697	9.38646	8.88081	8.89091	8.98485	9.83333	10.703	11.7283	12.7762	13.963	15.0861	15.8739	16.5991	17.0385	17.4819	17.9415	18.4167	18.947	19.5027	20.1391	20.8135	21.5964	22.4117	23.3107	24.1945	25.043	25.8964	26.76	27.5756	28.2978	28.9582	29.5087	30.0362	30.5261	30.9513	31.2796	31.5697	31.8071	31.96	32.0055	31.8511
		1	-2.38	-8.87495	-15.2342	-14.9464	-14.5688	-12.0385	-9.55424	-7.79162	-6.13364	-5.67909	-5.24222	-4.96444	-4.69818	-4.51636	-4.25606	-3.51364	-2.75424	-1.90576	-1.09091	-0.429293	0.274747	1.14848	2.01778	2.87131	3.68606	4.37798	5.0699	5.76182	6.37172	6.77071	7.04545	7.0303	7.06687	7.21333	7.4302	7.78374	8.13182	8.4702	8.75293	8.94485	9.18727	9.50545	9.79606	10.0486	10.2611	10.4227	10.5332
		1	4.82	2.15333	-0.443434	0.384848	1.26343	3.34929	5.37061	6.38071	7.38354	8.30273	9.17444	9.61889	10.0755	10.6209	11.1501	11.5794	11.9941	12.3325	12.6545	12.902	13.104	13.1242	13.1011	12.9243	12.7209	12.433	12.178	12.0164	11.9141	11.9646	11.9848	11.9343	11.8903	11.86	11.8469	11.8671	11.9745	12.2372	12.448	12.5742	12.6621	12.6924	12.6336	12.4518	12.2233	11.9355	11.5268
		1	6.36	2.42566	-1.43222	-1.54333	-1.54232	1.1496	3.8097	5.97131	7.99879	8.48364	8.94475	9.19222	9.49	10.1567	10.8354	11.5879	12.3412	13.0988	13.8273	14.4232	14.9556	15.2333	15.4356	15.3699	15.2921	15.176	15.0966	15.1218	15.1909	15.3727	15.6091	15.9727	16.3396	16.7133	17.0802	17.4337	17.78	18.1133	18.4409	18.7591	19.0793	19.4025	19.747	20.1207	20.3811	20.4973	20.3951
		1	-4.59	-7.1001	-9.55152	-9.12727	-8.57515	-4.95394	-1.41333	0.864444	2.99758	3.46727	3.8198	3.11778	2.4503	2.03616	1.70051	1.84697	2.07182	2.70818	3.31727	3.80212	4.15768	3.99606	3.75778	3.24768	2.72303	2.15232	1.65646	1.37364	1.16293	1.13768	1.14576	1.23162	1.30293	1.34333	1.33566	1.23465	1.12455	0.998283	0.916162	0.906061	0.934343	1.0202	1.09545	1.15606	1.15	1.05909	0.886869
		2	1.52	-0.631515	-2.72434	-1.94152	-1.13343	0.280707	1.70697	3.32313	4.91222	6.19	7.41424	8.15667	8.87788	9.44354	10.0148	10.6209	11.2326	11.874	12.48	12.9244	13.3214	13.5285	13.7211	13.8625	14.0221	14.2393	14.4565	14.6736	14.871	15.0175	15.173	15.3498	15.546	15.7833	15.9898	16.1363	16.3118	16.5391	16.7702	17.0076	17.2652	17.553	17.8027	17.9997	18.0633	17.9573	17.677
		2	1.9	-1.23636	-4.29283	-3.43424	-2.6203	-2.87788	-3.14121	-3.49475	-3.73596	-2.68545	-1.61525	-0.367778	0.803333	1.41444	1.98596	2.31424	2.6296	2.87707	3.13909	3.46737	3.80374	4.17242	4.56222	5.02687	5.4697	5.84343	6.21061	6.55909	6.89626	7.20434	7.53061	7.89929	8.30677	8.79667	9.29687	9.81707	10.3045	10.7338	11.1343	11.4879	11.7404	11.8414	11.883	11.8426	11.6911	11.3982	10.9566
		2	-1.01	-5.08071	-9.05455	-8.28182	-7.47475	-5.84343	-4.22848	-2.8699	-1.51495	-0.201818	1.08556	2.14111	3.13788	3.70354	4.24515	4.63909	5.05889	5.61444	6.20273	6.9401	7.64717	8.23303	8.76556	9.10899	9.41364	9.59545	9.79434	10.0418	10.336	10.7501	11.2112	11.7819	12.3736	13.01	13.624	14.1947	14.7582	15.3087	15.8649	16.4306	16.9942	17.5548	18.0539	18.4681	18.7356	18.8164	18.7438
		2	-4.12	-5.58465	-7.02414	-7.23121	-7.39283	-6.46354	-5.50455	-4.0803	-2.65444	-1.21	0.192525	1.21778	2.19394	2.8101	3.39374	3.77758	4.14202	4.40465	4.64909	4.81071	4.94202	4.95212	4.91778	4.72586	4.48909	4.1103	3.72232	3.30818	2.92091	2.60273	2.32091	2.12394	1.96091	1.87	1.82545	1.87091	1.95455	2.10606	2.29596	2.54848	2.81515	3.10303	3.36333	3.58556	3.72556	3.76091	3.66152
		2	-3.1	-5.5697	-7.97141	-7.04212	-6.07768	-4.2696	-2.47758	-0.937172	0.574141	1.75091	2.92111	4.03222	5.10273	5.87545	6.59444	6.98333	7.35687	7.6498	7.96091	8.35485	8.73869	9.08212	9.39222	9.58414	9.75909	9.8803	9.95556	9.9	9.82323	9.69192	9.54545	9.36364	9.19152	9.04	8.83182	8.51364	8.19364	7.8704	7.58172	7.34939	7.14131	6.9696	6.80636	6.65485	6.43222	6.11909	5.6898
		2	-6.94	-8.11172	-9.24364	-8.42545	-7.60444	-6.71556	-5.87091	-5.71939	-5.52909	-4.89273	-4.24828	-3.53111	-2.82303	-2.18162	-1.57273	-1.16364	-0.753737	-0.339596	0.0763636	0.500606	0.93697	1.42182	1.89556	2.3299	2.77152	3.23616	3.6903	4.11455	4.50202	4.79495	5.11212	5.48586	5.83859	6.14667	6.44788	6.73576	7.00909	7.25657	7.46566	7.61212	7.72828	7.79899	7.91	8.07667	8.21444	8.31545	8.29101
		2	-5.31	-6.11303	-6.90202	-7.00303	-7.08788	-6.78485	-6.43939	-5.42929	-4.38768	-2.98364	-1.60485	-0.453333	0.653939	1.43677	2.1899	2.76061	3.31354	3.77313	4.23	4.67444	5.09869	5.44212	5.75	5.93182	6.1003	6.22657	6.37121	6.56818	6.77929	7.02677	7.25152	7.42323	7.5804	7.70667	7.82434	7.92535	7.99727	8.01747	8.02232	8.00212	7.96778	7.91222	7.82697	7.70071	7.51889	7.26636	6.88374
		2	-8.87	-7.84475	-6.81374	-5.50061	-4.16949	-2.40687	-0.664242	0.765051	2.14061	2.89818	3.62949	4.12444	4.64242	5.32929	6.03949	6.89303	7.72394	8.43606	9.08091	9.41929	9.70313	9.76879	9.81444	9.78919	9.7797	9.8201	9.8802	9.99636	10.1465	10.3838	10.5788	10.6747	10.7513	10.7867	10.8117	10.8168	10.8364	10.8818	10.9023	10.8821	10.8942	10.9548	10.9942	11.0043	10.9322	10.7555	10.4648
		2	-4.26	-6.95697	-9.60707	-9.96061	-10.24	-8.74	-7.21879	-5.36525	-3.54323	-2.08364	-0.653333	0.513333	1.61152	2.20747	2.72848	2.78909	2.83192	2.78141	2.78182	3.01414	3.32929	3.97576	4.63222	5.32414	5.9797	6.5201	6.9896	7.25727	7.45141	7.45646	7.41455	7.26303	7.15192	7.12667	7.13061	7.19121	7.29364	7.4704	7.63182	7.76818	7.8601	7.88535	7.86182	7.77091	7.64	7.45818	7.15788
		2	-0.92	-2.30889	-3.68485	-4.42727	-5.13374	-4.97717	-4.78303	-4.0002	-3.19556	-2.14	-1.09707	-0.167778	0.717273	1.27788	1.80667	2.14	2.48626	2.9004	3.34636	3.93727	4.53929	5.18576	5.80778	6.34313	6.84333	7.23222	7.62374	8.02273	8.45566	8.97586	9.52485	10.141	10.7491	11.34	11.8828	12.3323	12.7164	12.984	13.1903	13.2964	13.3337	13.2681	13.0773	12.7136	12.1167	11.2227	9.96172
		2	-3.2	-4.89192	-6.5102	-4.5203	-2.53646	-0.698081	1.09939	2.25596	3.43879	4.92364	6.35949	7.35444	8.27424	8.64293	8.95859	8.94848	8.91657	8.7701	8.62091	8.45929	8.25828	7.8997	7.51333	7.02848	6.53758	6.02747	5.55677	5.19818	4.92162	4.85596	4.86	5.02667	5.22727	5.5	5.80364	6.16727	6.53091	6.89455	7.2198	7.48242	7.68242	7.78848	7.76515	7.56313	7.22111	6.70091	5.99949
		2	2.24	0.260202	-1.67394	-1.37091	-1.04141	-0.0767677	0.890303	1.89535	2.9004	3.90545	4.90192	5.82111	6.71909	7.46152	8.20394	8.94636	9.70091	10.5191	11.2509	11.5893	11.8812	11.9873	12.0511	11.9653	11.9194	12.0002	12.0941	12.2255	12.3327	12.3782	12.4433	12.5544	12.6122	12.5567	12.5217	12.5268	12.5391	12.5643	12.5992	12.6497	12.6941	12.7295	12.7309	12.6855	12.58	12.3982	12.0352
		2	-1.07	-2.64071	-4.19222	-4.80333	-5.37364	-4.96455	-4.52545	-3.61636	-2.7004	-1.70545	-0.724141	0.134444	0.982727	1.75545	2.53525	3.35848	4.16798	4.90535	5.60545	6.13576	6.64687	7.08121	7.49778	7.85131	8.19394	8.50202	8.83242	9.22636	9.59343	9.89141	10.1182	10.1788	10.2556	10.3667	10.4881	10.6295	10.7291	10.7543	10.7873	10.8327	10.8903	10.9661	11.0567	11.1678	11.2656	11.3464	11.3505
		2	-6.56	-8.05495	-9.4996	-8.47939	-7.45919	-6.43899	-5.44455	-4.85364	-4.25505	-3.56818	-2.87727	-2.15	-1.45606	-1.00657	-0.568384	-0.199697	0.175455	0.584545	1.01091	1.51596	2.00384	2.42303	2.83333	3.21212	3.57515	3.88828	4.22899	4.64818	5.01788	5.2603	5.50424	5.75172	6.01374	6.30667	6.56869	6.77071	6.94182	7.05798	7.17414	7.2903	7.36404	7.37414	7.38424	7.39434	7.39111	7.37091	7.32051
		2	-3.81	-6.15343	-8.44758	-8.32636	-8.17384	-7.2698	-6.3597	-5.35465	-4.34556	-3.29	-2.26222	-1.48444	-0.741818	-0.25697	0.251212	0.902727	1.57768	2.37566	3.13545	3.72131	4.26576	4.64455	5.02	5.38364	5.7703	6.2299	6.69212	7.16182	7.61455	8.02364	8.42818	8.82212	9.22899	9.66333	10.12	10.62	11.0836	11.4826	11.872	12.2458	12.5973	12.9155	13.1806	13.3725	13.5156	13.5964	13.5866
[truncated: 53 more columns]

## Sheet: Ankle_Frontal_Kinematic
Group		1	4.04	4.5501	5.05364	5.23545	5.39949	5.13687	4.86212	4.39747	3.93	3.43	2.93556	2.49111	2.05818	1.7097	1.3803	1.16818	0.986768	0.966566	0.976364	1.12283	1.28242	1.49455	1.70222	1.89414	2.0703	2.19657	2.31232	2.39818	2.48404	2.5699	2.66182	2.76788	2.87556	2.98667	3.08576	3.16152	3.22273	3.25808	3.27808	3.27303	3.2599	3.23465	3.20939	3.18414	3.16556	3.15545	3.1802
1	Achondroplasia	1	-0.9	0.059596	1.0099	1.50485	2.00808	2.7101	3.37182	3.40212	3.40576	3.10273	2.77545	2.23	1.66394	0.946768	0.225354	-0.522121	-1.23323	-1.75343	-2.22818	-2.49586	-2.72414	-2.79485	-2.85444	-2.87465	-2.92273	-3.05909	-3.22303	-3.46545	-3.70364	-3.93091	-4.1203	-4.22131	-4.28354	-4.26333	-4.25515	-4.2703	-4.29091	-4.32121	-4.34192	-4.34697	-4.32778	-4.27222	-4.22303	-4.18263	-4.15778	-4.15273	-4.12444
2	Control	1	-0.72	0.396162	1.49263	1.62394	1.75727	1.93909	2.10303	1.98687	1.85495	1.54182	1.23071	0.937778	0.665455	0.544242	0.419495	0.27303	0.122525	-0.0491919	-0.239091	-0.511818	-0.790606	-1.09364	-1.37667	-1.58879	-1.77909	-1.9003	-2.02414	-2.15545	-2.30657	-2.50859	-2.70303	-2.8798	-3.06141	-3.25333	-3.44869	-3.65071	-3.85636	-4.06848	-4.27869	-4.48576	-4.68677	-4.87869	-5.05788	-5.21949	-5.36556	-5.49182	-5.59949
		1	0.5	1.00505	1.51222	2.12333	2.73364	3.32455	3.90394	4.30293	4.67768	4.77364	4.83475	4.58222	4.29576	3.7604	3.20525	2.52848	1.85414	1.19253	0.555455	0.030202	-0.461717	-0.820303	-1.15	-1.37727	-1.58636	-1.73788	-1.88939	-2.04091	-2.19949	-2.37626	-2.56061	-2.76263	-2.96303	-3.16	-3.34495	-3.50657	-3.65	-3.76111	-3.86263	-3.94848	-4.04242	-4.14848	-4.27788	-4.43949	-4.61	-4.79182	-4.93414
		1	1.42	2.19778	2.97253	3.59879	4.21576	4.6097	4.96758	4.76051	4.56394	4.48818	4.40182	4.22	4.00485	3.54525	3.08778	2.64333	2.22475	1.94192	1.68909	1.57293	1.4396	1.23758	1.00444	0.66101	0.316364	-0.0321212	-0.35697	-0.614545	-0.849495	-1.02626	-1.21515	-1.43232	-1.66242	-1.92	-2.16212	-2.37424	-2.56636	-2.72293	-2.86414	-2.9803	-3.0904	-3.19141	-3.28818	-3.37909	-3.46556	-3.54636	-3.58768
		1	-1.23	-0.356263	0.500303	0.515455	0.560303	1.31788	2.03	2.03	2.02152	1.91545	1.80283	1.63111	1.43212	1.03313	0.607273	0.0163636	-0.585859	-1.24747	-1.86273	-2.26677	-2.61222	-2.72333	-2.81111	-2.81616	-2.82	-2.82	-2.8502	-2.96636	-3.12212	-3.3797	-3.65697	-3.9802	-4.28727	-4.56	-4.80354	-4.9904	-5.15	-5.26111	-5.37222	-5.48333	-5.61263	-5.76919	-5.93424	-6.11101	-6.25444	-6.35545	-6.38909
		1	-1.76	-1.43172	-1.1	-0.6	-0.107273	0.210909	0.502727	0.381515	0.27202	0.297273	0.350808	0.658889	0.925152	0.884747	0.799798	0.441212	0.0745455	-0.334545	-0.728182	-1.05141	-1.35343	-1.57061	-1.75333	-1.81394	-1.85758	-1.84747	-1.84919	-1.88455	-1.92131	-1.96172	-2.02636	-2.14758	-2.28333	-2.45	-2.61152	-2.76303	-2.9	-3.01111	-3.10495	-3.17061	-3.22616	-3.26657	-3.30697	-3.34737	-3.39222	-3.44273	-3.50949
		1	1.72	1.75535	1.79747	2.17121	2.54717	2.97646	3.38939	3.54596	3.69202	3.71727	3.72737	3.60111	3.45182	3.13364	2.80131	2.38212	1.97101	1.60232	1.28273	1.18677	1.11101	1.11606	1.08333	0.916667	0.730606	0.483131	0.273737	0.172727	0.105657	0.125859	0.159697	0.225354	0.287778	0.343333	0.40404	0.474747	0.549091	0.629899	0.697273	0.742727	0.753838	0.713434	0.651818	0.560909	0.49	0.444545	0.445556
		1	-0.07	0.313838	0.696566	1.02485	1.36465	1.98081	2.5797	2.90798	3.2003	3.07909	2.93162	2.54778	2.12515	1.41808	0.744242	0.274545	-0.146667	-0.313333	-0.457273	-0.497677	-0.536061	-0.566364	-0.592222	-0.602323	-0.618485	-0.653838	-0.695758	-0.756364	-0.815556	-0.871111	-0.922121	-0.962525	-0.996465	-1.01667	-1.03	-1.03	-1.02273	-1.00253	-0.980404	-0.955152	-0.923838	-0.883434	-0.86	-0.86	-0.862222	-0.867273	-0.853737
		1	3.35	4.92071	6.47162	7.05242	7.6001	7.35263	7.12515	7.21101	7.27586	7.09909	6.88949	6.38444	5.86909	5.27818	4.68727	4.09636	3.56606	3.35394	3.16273	3.06677	2.91525	2.54152	2.14111	1.64616	1.1803	0.806566	0.464343	0.211818	-0.0520202	-0.344949	-0.643939	-0.957071	-1.23949	-1.45667	-1.65667	-1.82333	-1.99364	-2.1704	-2.32222	-2.43333	-2.52222	-2.57778	-2.62061	-2.64586	-2.66	-2.66	-2.63444
		1	-0.68	-0.37697	-0.0615152	0.862727	1.79444	2.90556	3.95788	4.08919	4.20394	4.12818	4.05444	3.99889	3.95182	3.96697	3.94465	3.69212	3.39596	2.87071	2.33545	1.75465	1.18798	0.677879	0.193333	-0.200606	-0.552121	-0.769293	-0.927374	-0.917273	-0.88596	-0.800101	-0.730909	-0.700606	-0.710707	-0.806667	-0.919798	-1.06626	-1.20364	-1.32485	-1.44606	-1.56727	-1.69455	-1.83091	-1.96727	-2.10364	-2.21556	-2.29636	-2.31909
		1	-0.06	-0.0246465	0.0162626	0.329394	0.653838	1.2498	1.81394	1.8796	1.94566	2.01636	2.09061	2.19667	2.27485	2.14859	1.99263	1.65424	1.34495	1.18838	1.04364	0.952727	0.845657	0.673939	0.505556	0.34899	0.209394	0.123535	0.0363636	-0.0545455	-0.149697	-0.255758	-0.352727	-0.428485	-0.489697	-0.52	-0.543434	-0.553535	-0.56	-0.56	-0.548485	-0.518182	-0.506061	-0.521212	-0.551212	-0.601717	-0.656667	-0.717273	-0.766263
		1	0.94	1.53091	2.11677	2.45515	2.78263	2.84828	2.89273	2.60485	2.30162	1.82182	1.35111	0.962222	0.601818	0.450303	0.305152	0.199091	0.0857576	-0.0657576	-0.215455	-0.356869	-0.484141	-0.554848	-0.602222	-0.566869	-0.532727	-0.502424	-0.495758	-0.556364	-0.625455	-0.716364	-0.786061	-0.806263	-0.823232	-0.833333	-0.860606	-0.921212	-1.00909	-1.14545	-1.26455	-1.35545	-1.4403	-1.51606	-1.58545	-1.64606	-1.69111	-1.71636	-1.69747
		1	-0.38	0.0442424	0.463535	0.640303	0.849192	1.82899	2.79939	3.62263	4.35939	4.10182	3.73667	2.40333	1.03848	-0.557475	-2.05091	-2.91455	-3.61576	-3.46424	-3.25545	-2.78576	-2.37667	-2.21	-2.14111	-2.41889	-2.75121	-3.25626	-3.73768	-4.15182	-4.4896	-4.63101	-4.72697	-4.71687	-4.74071	-4.83667	-5.01848	-5.36697	-5.73545	-6.13949	-6.48788	-6.74545	-6.99293	-7.22525	-7.45545	-7.68273	-7.81889	-7.83909	-7.77566
		1	5	5.77273	6.54364	7.22545	7.85919	7.33899	6.7597	5.25465	3.82152	3.21545	2.69929	2.99222	3.2803	3.53283	3.7302	3.58879	3.41586	3.07747	2.76182	2.5497	2.3901	2.44061	2.51111	2.65253	2.80364	2.98545	3.14364	3.23455	3.30283	3.31293	3.30333	3.24778	3.20192	3.17667	3.16859	3.19384	3.21182	3.21687	3.18929	3.10848	3.01556	2.90444	2.79545	2.68939	2.64333	2.67364	2.75273
		2	-0.24	-0.174343	-0.122323	-0.738485	-1.29101	-0.316263	0.652727	1.53152	2.33434	2.26364	2.14545	1.6	1.07273	0.678788	0.321616	0.190303	0.0888889	0.144444	0.162727	0.0112121	-0.166566	-0.449394	-0.733333	-1.02121	-1.28485	-1.47172	-1.64677	-1.78818	-1.9197	-2.02576	-2.12273	-2.19848	-2.27586	-2.35667	-2.43232	-2.49798	-2.56909	-2.6499	-2.7	-2.7	-2.7101	-2.73535	-2.76273	-2.79303	-2.76111	-2.65	-2.50869
		2	2.51	3.43929	4.34596	4.14394	3.97788	4.67485	5.38212	6.25081	7.04556	6.99	6.90061	6.50667	6.10606	5.65657	5.18727	4.59636	4.03051	3.59616	3.20091	2.98374	2.78879	2.68273	2.58111	2.49525	2.41182	2.33606	2.23667	2.07	1.88071	1.63323	1.38879	1.15141	0.939899	0.783333	0.647374	0.551414	0.455455	0.359495	0.263535	0.167576	0.0857576	0.0251515	-0.0269697	-0.0673737	-0.0655556	-0.01	0.0966667
		2	5.02	6.26242	7.49273	8.12909	8.7897	10.0321	11.247	12.0298	12.7173	12.3082	11.8153	10.5678	9.32879	8.15202	7.05091	6.41455	5.86061	5.73939	5.64455	5.6698	5.67384	5.59303	5.43778	5.01859	4.54242	3.88586	3.26606	2.75091	2.31212	2.0697	1.85758	1.71616	1.56667	1.4	1.19727	0.924545	0.631818	0.303535	-0.0151515	-0.318182	-0.607071	-0.874747	-1.10848	-1.29535	-1.43778	-1.52364	-1.56768
		2	4.53	4.99465	5.45768	5.84152	6.22737	6.66172	7.08212	7.28414	7.45424	7.25727	7.03051	6.53556	6.03879	5.52869	5.04263	4.70424	4.39333	4.22667	4.06909	3.95293	3.82768	3.66606	3.50111	3.32434	3.15364	3.00212	2.86636	2.77545	2.69444	2.63889	2.59242	2.56717	2.54192	2.51667	2.48283	2.43232	2.36182	2.25576	2.13051	1.97394	1.82141	1.67495	1.55182	1.46091	1.39667	1.36636	1.36162
		2	6.61	7.47869	8.32667	8.16	8.00929	8.24162	8.46	8.46	8.42646	8.00727	7.57545	7.03	6.49364	6.02394	5.56273	5.15364	4.75828	4.43505	4.14	3.97333	3.81879	3.71273	3.6	3.46364	3.33818	3.24727	3.17212	3.14182	3.11434	3.09414	3.08303	3.09313	3.10162	3.10667	3.11172	3.11677	3.11636	3.10626	3.08081	3.0303	2.98586	2.95051	2.94273	2.97303	3.03444	3.13545	3.28061
		2	5.13	5.75626	6.37717	6.73576	7.08465	7.20081	7.30788	7.27253	7.20929	6.82545	6.42646	5.89111	5.39576	5.19374	4.99879	4.84727	4.69737	4.55596	4.40545	4.21354	4.0004	3.70242	3.40111	3.08798	2.78697	2.52434	2.28535	2.11364	1.96737	1.88657	1.78606	1.6396	1.4996	1.37333	1.25566	1.15465	1.05545	0.959495	0.867374	0.781515	0.695657	0.609798	0.513333	0.402222	0.331111	0.310909	0.344141
		2	3.72	4.14424	4.56354	4.7403	4.92374	5.26717	5.59303	5.64354	5.66253	5.31909	4.95798	4.43778	3.92364	3.45394	2.99485	2.60091	2.23606	2.02394	1.83455	1.74869	1.65374	1.52242	1.37889	1.19202	1.01242	0.855859	0.712424	0.606364	0.503131	0.407172	0.312727	0.221818	0.132525	0.0466667	-0.0306061	-0.0912121	-0.140909	-0.171212	-0.197677	-0.217879	-0.238081	-0.258283	-0.261515	-0.241313	-0.196667	-0.120909	-0.00333333
		2	6.85	6.77424	6.69515	6.45273	6.2299	6.47737	6.72545	6.98303	7.21879	7.20364	7.13394	6.57333	5.99273	5.26545	4.56576	4.03545	3.55121	3.30879	3.09818	3.03253	2.9497	2.79818	2.63	2.40273	2.19848	2.06717	1.95162	1.88091	1.81727	1.77182	1.74455	1.7597	1.77162	1.77667	1.77485	1.7597	1.74818	1.74313	1.7304	1.70515	1.65768	1.57687	1.50667	1.45111	1.44444	1.5	1.60667
		2	0.84	0.63798	0.438889	0.383333	0.359899	1.10737	1.85182	2.54879	3.20859	3.44091	3.63687	3.50556	3.33	2.83	2.31939	1.74364	1.20182	0.838182	0.524545	0.438687	0.410404	0.612424	0.823333	1.06576	1.27909	1.4003	1.46242	1.35636	1.18808	0.859798	0.536061	0.222929	-0.0546465	-0.256667	-0.405455	-0.450909	-0.472727	-0.452525	-0.443838	-0.453939	-0.482222	-0.537778	-0.603939	-0.684747	-0.754444	-0.81	-0.819091
		2	5.83	6.57747	7.32848	8.25273	9.18081	10.201	11.2061	11.9737	12.6735	12.5927	12.4205	11.4256	10.3955	9.10758	7.87768	7.00394	6.22717	5.95949	5.74818	5.79364	5.82697	5.81182	5.73222	5.42414	5.06758	4.55747	4.06051	3.60091	3.19364	2.92091	2.69364	2.57242	2.4496	2.32333	2.15929	1.92192	1.65909	1.35101	1.07747	0.860303	0.73	0.73	0.829697	1.06707	1.40444	1.86909	2.47081
		2	3.3	3.65354	4.00051	4.02576	4.0696	4.55949	5.01727	4.97182	4.90455	4.58636	4.24899	3.73889	3.2403	2.82616	2.44667	2.28	2.12949	2.06384	1.99091	1.88485	1.77576	1.65455	1.54111	1.45525	1.38152	1.34616	1.30949	1.26909	1.22444	1.16889	1.12697	1.11687	1.10515	1.09	1.07141	1.04616	1.02818	1.02313	1.00848	0.978182	0.95596	0.945859	0.961212	1.01172	1.09111	1.20727	1.36293
		2	6.12	6.43313	6.7404	6.76061	6.83212	8.13515	9.37152	9.56343	9.67374	8.84545	8.01566	7.17222	6.35303	5.71162	5.11687	4.80879	4.53303	4.42697	4.30727	4.12545	3.92949	3.67697	3.43111	3.20889	3.01697	2.92101	2.84343	2.81818	2.7901	2.75475	2.70121	2.60525	2.50929	2.41333	2.32424	2.24848	2.18727	2.15192	2.12808	2.12303	2.11798	2.11293	2.13121	2.18172	2.27444	2.42091	2.61848
		2	3.35	3.76414	4.17778	4.56667	4.94869	5.16586	5.36455	5.27364	5.17303	4.96091	4.73566	4.39222	4.03424	3.5696	3.13677	2.89939	2.70242	2.71758	2.70727	2.58101	2.45071	2.30424	2.16778	2.06677	1.97303	1.90232	1.82768	1.74182	1.66162	1.59596	1.53636	1.49091	1.44545	1.4	1.35455	1.30909	1.26909	1.23879	1.19697	1.13636	1.06162	0.965657	0.873939	0.788081	0.724444	0.689091	0.679293
		2	4.56	4.99939	5.43687	5.7803	6.1102	6.11525	6.11818	6.08788	6.04788	5.89636	5.70394	5.14333	4.60152	4.19747	3.8203	3.60818	3.39929	3.20737	3.01364	2.81162	2.60354	2.37121	2.13778	1.9004	1.68	1.51333	1.34798	1.18636	1.03747	0.921313	0.800606	0.669293	0.534747	0.393333	0.269091	0.178182	0.101818	0.0513131	-0.00494949	-0.0706061	-0.128182	-0.173636	-0.214848	-0.250202	-0.274444	-0.284545	-0.269091
		2	1.62	2.12505	2.62495	2.87242	3.12657	3.54071	3.93606	4.03707	4.10616	3.80818	3.51071	3.21778	2.93394	2.71677	2.51444	2.40333	2.30758	2.29242	2.24091	2.02374	1.78434	1.45606	1.15	0.922727	0.731818	0.656061	0.576364	0.485455	0.371919	0.200202	0.0315152	-0.130101	-0.277172	-0.393333	-0.509495	-0.625657	-0.745455	-0.871717	-1.00758	-1.15909	-1.29444	-1.40556	-1.50606	-1.59192	-1.65556	-1.69091	-1.70303
[truncated: 53 more columns]

[truncated: 6 more sheets: Hip_Sagittal_Kinetic, Hip_Frontal_Kinetic, Knee_Sagittal_Kinetic, Knee_Frontal_Kinetic, Ankle_Sagittal_Kinetic, Ankle_Frontal_Kinetic]
